# Supplementary material for: Regional changes in tuberculosis disease burden among adolescents in South Africa (2005–2015)
Source: PLoS One. 2020 Jul 1;15(7):e0235206. doi: 10.1371/journal.pone.0235206 (PMC7329123; doi:10.1371/journal.pone.0235206)
Supplement: S1 File — (XLSX) [file pone.0235206.s001.xlsx]

## Sheet: Sheet1
year	sex	age	AgeGroup	agegp	patient_category	DiseaseClassification	tb_eptb	mgit	afb	xpert	microbiological_tb	hiv	tb	HivKnown
2005	MALE	0	0 to 04	Age 0-4	NEW	PULMONARY TB	PULMONARY TB		Missing		Non-microbiologically-confirmed TB	Missing	1
2005	MALE	0	0 to 04	Age 0-4	NEW	PULMONARY TB	PULMONARY TB		Missing		Non-microbiologically-confirmed TB	Missing	1
2005	FEMALE	0	0 to 04	Age 0-4	NEW	PULMONARY TB	PULMONARY TB		Missing		Non-microbiologically-confirmed TB	Missing	1
2006	FEMALE	0	0 to 04	Age 0-4	NEW	PULMONARY TB	PULMONARY TB		Missing		Non-microbiologically-confirmed TB	Missing	1
2005	MALE	0	0 to 04	Age 0-4	NEW	PULMONARY TB	PULMONARY TB		Missing		Non-microbiologically-confirmed TB	Missing	1
2006	FEMALE	0	0 to 04	Age 0-4	NEW	PULMONARY TB	PULMONARY TB		Missing		Non-microbiologically-confirmed TB	Missing	1
2007	FEMALE	0	0 to 04	Age 0-4	NEW	PULMONARY TB	PULMONARY TB		Missing		Non-microbiologically-confirmed TB	Missing	1
2014	FEMALE	0	0 to 04	Age 0-4	NEW	PULMONARY TB	PULMONARY TB		Missing		Non-microbiologically-confirmed TB	Negative	1	1
2006	FEMALE	0	0 to 04	Age 0-4	NEW	PULMONARY TB	PULMONARY TB		Missing		Non-microbiologically-confirmed TB	Missing	1
2006	MALE	0	0 to 04	Age 0-4	NEW	PULMONARY TB	PULMONARY TB		Missing		Non-microbiologically-confirmed TB	Missing	1
2006	MALE	0	0 to 04	Age 0-4	NEW	PULMONARY TB	PULMONARY TB		Missing		Non-microbiologically-confirmed TB	Missing	1
2006	MALE	0	0 to 04	Age 0-4	NEW	PULMONARY TB	PULMONARY TB		Missing		Non-microbiologically-confirmed TB	Missing	1
2009	MALE	0	0 to 04	Age 0-4	NEW	PULMONARY TB	PULMONARY TB		Missing		Non-microbiologically-confirmed TB	Missing	1
2007	FEMALE	0	0 to 04	Age 0-4	NEW	PULMONARY TB	PULMONARY TB		Missing		Non-microbiologically-confirmed TB	Missing	1
2006	MALE	0	0 to 04	Age 0-4	NEW	PULMONARY TB	PULMONARY TB		Missing		Non-microbiologically-confirmed TB	Missing	1
2006	MALE	0	0 to 04	Age 0-4	NEW	PULMONARY TB	PULMONARY TB		Missing		Non-microbiologically-confirmed TB	Missing	1
2006	MALE	0	0 to 04	Age 0-4	NEW	PULMONARY TB	PULMONARY TB		Missing		Non-microbiologically-confirmed TB	Missing	1
2006	MALE	0	0 to 04	Age 0-4	NEW	PULMONARY TB	PULMONARY TB		Missing		Non-microbiologically-confirmed TB	Missing	1
2005	MALE	0	0 to 04	Age 0-4	NEW	PULMONARY TB	PULMONARY TB		Missing		Non-microbiologically-confirmed TB	Missing	1
2006	FEMALE	0	0 to 04	Age 0-4	NEW	PULMONARY TB	PULMONARY TB		Missing		Non-microbiologically-confirmed TB	Missing	1
2006	MALE	0	0 to 04	Age 0-4	NEW	PULMONARY TB	PULMONARY TB		Missing		Non-microbiologically-confirmed TB	Missing	1
2006	MALE	0	0 to 04	Age 0-4	NEW	PULMONARY TB	PULMONARY TB		Missing		Non-microbiologically-confirmed TB	Missing	1
2015	FEMALE	0	0 to 04	Age 0-4	NEW	PULMONARY TB	PULMONARY TB		Missing		Non-microbiologically-confirmed TB	Negative	1	1
2006	FEMALE	0	0 to 04	Age 0-4	NEW	PULMONARY TB	PULMONARY TB		Missing		Non-microbiologically-confirmed TB	Missing	1
2014	MALE	0	0 to 04	Age 0-4	NEW	PULMONARY TB	PULMONARY TB		Missing		Non-microbiologically-confirmed TB	Missing	1
2012	MALE	0	0 to 04	Age 0-4	NEW	PULMONARY TB	PULMONARY TB		Missing		Non-microbiologically-confirmed TB	Negative	1	1
2005	MALE	0	0 to 04	Age 0-4	NEW	PULMONARY TB	PULMONARY TB		Missing		Non-microbiologically-confirmed TB	Missing	1
2015	MALE	0	0 to 04	Age 0-4	NEW	PULMONARY TB	PULMONARY TB		Missing		Non-microbiologically-confirmed TB	Negative	1	1
2007	FEMALE	0	0 to 04	Age 0-4	NEW	PULMONARY TB	PULMONARY TB		Missing		Non-microbiologically-confirmed TB	Missing	1
2005	MALE	0	0 to 04	Age 0-4	NEW	PULMONARY TB	PULMONARY TB		Missing		Non-microbiologically-confirmed TB	Missing	1
2005	FEMALE	0	0 to 04	Age 0-4	NEW	PULMONARY TB	PULMONARY TB		Missing		Non-microbiologically-confirmed TB	Missing	1
2005	FEMALE	0	0 to 04	Age 0-4	NEW	PULMONARY TB	PULMONARY TB		Missing		Non-microbiologically-confirmed TB	Missing	1
2014	MALE	0	0 to 04	Age 0-4	NEW	PULMONARY TB	PULMONARY TB		Positive		Microbiologically confirmed TB	Positive	1	1
2006	MALE	0	0 to 04	Age 0-4	NEW	PULMONARY TB	PULMONARY TB		Missing		Non-microbiologically-confirmed TB	Missing	1
2005	FEMALE	0	0 to 04	Age 0-4	NEW	PULMONARY TB	PULMONARY TB		Missing		Non-microbiologically-confirmed TB	Missing	1
2005	MALE	0	0 to 04	Age 0-4	NEW	PULMONARY TB	PULMONARY TB		Missing		Non-microbiologically-confirmed TB	Missing	1
2013	FEMALE	0	0 to 04	Age 0-4	NEW	PULMONARY TB	PULMONARY TB		Positive		Microbiologically confirmed TB	Missing	1
2008	MALE	0	0 to 04	Age 0-4	NEW	PULMONARY TB	PULMONARY TB		Missing		Non-microbiologically-confirmed TB	Missing	1
2006	FEMALE	0	0 to 04	Age 0-4	NEW	PULMONARY TB	PULMONARY TB		Missing		Non-microbiologically-confirmed TB	Missing	1
2006	FEMALE	0	0 to 04	Age 0-4	NEW	PULMONARY TB	PULMONARY TB		Missing		Non-microbiologically-confirmed TB	Missing	1
2005	FEMALE	0	0 to 04	Age 0-4	NEW	PULMONARY TB	PULMONARY TB		Missing		Non-microbiologically-confirmed TB	Missing	1
2006	MALE	0	0 to 04	Age 0-4	NEW	PULMONARY TB	PULMONARY TB		Missing		Non-microbiologically-confirmed TB	Missing	1
2006	FEMALE	0	0 to 04	Age 0-4	NEW	PULMONARY TB	PULMONARY TB		Missing		Non-microbiologically-confirmed TB	Missing	1
2011	FEMALE	0	35 to 44	Age 0-4	RELAPSE	PULMONARY TB	PULMONARY TB	Positive	Negative		Microbiologically confirmed TB	Negative	1	1
2005	MALE	0	0 to 04	Age 0-4	NEW	PULMONARY TB	PULMONARY TB		Missing		Non-microbiologically-confirmed TB	Missing	1
2006	MALE	0	0 to 04	Age 0-4	NEW	PULMONARY TB	PULMONARY TB		Missing		Non-microbiologically-confirmed TB	Missing	1
2005	FEMALE	0	0 to 04	Age 0-4	NEW	PULMONARY TB	PULMONARY TB		Missing		Non-microbiologically-confirmed TB	Missing	1
2006	FEMALE	0	0 to 04	Age 0-4	NEW	PULMONARY TB	PULMONARY TB		Missing		Non-microbiologically-confirmed TB	Missing	1
2007	MALE	0	0 to 04	Age 0-4	NEW	PULMONARY TB	PULMONARY TB		Missing		Non-microbiologically-confirmed TB	Missing	1
2006	MALE	0	0 to 04	Age 0-4	NEW	PULMONARY TB	PULMONARY TB		Missing		Non-microbiologically-confirmed TB	Missing	1
2006	MALE	0	0 to 04	Age 0-4	NEW	PULMONARY TB	PULMONARY TB		Missing		Non-microbiologically-confirmed TB	Missing	1
2014	MALE	0	0 to 04	Age 0-4	NEW	PULMONARY TB	PULMONARY TB		Missing		Non-microbiologically-confirmed TB	Negative	1	1
2006	MALE	0	0 to 04	Age 0-4	NEW	PULMONARY TB	PULMONARY TB		Missing		Non-microbiologically-confirmed TB	Missing	1
2014	MALE	0	0 to 04	Age 0-4	NEW	PULMONARY TB	PULMONARY TB		Negative		Non-microbiologically-confirmed TB	Negative	1	1
2006	MALE	0	0 to 04	Age 0-4	NEW	PULMONARY TB	PULMONARY TB		Missing		Non-microbiologically-confirmed TB	Missing	1
2006	FEMALE	0	0 to 04	Age 0-4	NEW	PULMONARY TB	PULMONARY TB		Missing		Non-microbiologically-confirmed TB	Missing	1
2006	FEMALE	0	0 to 04	Age 0-4	NEW	PULMONARY TB	PULMONARY TB		Missing		Non-microbiologically-confirmed TB	Missing	1
2007	MALE	0	0 to 04	Age 0-4	NEW	PULMONARY TB	PULMONARY TB		Missing		Non-microbiologically-confirmed TB	Missing	1
2007	MALE	0	0 to 04	Age 0-4	NEW	PULMONARY TB	PULMONARY TB		Missing		Non-microbiologically-confirmed TB	Missing	1
2012	MALE	0	0 to 04	Age 0-4	NEW	PULMONARY TB	PULMONARY TB		Missing		Non-microbiologically-confirmed TB	Negative	1	1
2006	FEMALE	0	0 to 04	Age 0-4	NEW	PULMONARY TB	PULMONARY TB		Missing		Non-microbiologically-confirmed TB	Missing	1
2006	MALE	0	0 to 04	Age 0-4	NEW	PULMONARY TB	PULMONARY TB		Missing		Non-microbiologically-confirmed TB	Missing	1
2006	MALE	0	0 to 04	Age 0-4	NEW	PULMONARY TB	PULMONARY TB		Missing		Non-microbiologically-confirmed TB	Missing	1
2006	FEMALE	0	0 to 04	Age 0-4	NEW	PULMONARY TB	PULMONARY TB		Missing		Non-microbiologically-confirmed TB	Missing	1
2005	MALE	0	0 to 04	Age 0-4	NEW	PULMONARY TB	PULMONARY TB		Missing		Non-microbiologically-confirmed TB	Missing	1
2012	FEMALE	0	0 to 04	Age 0-4	NEW	PULMONARY TB	PULMONARY TB		Missing		Non-microbiologically-confirmed TB	Negative	1	1
2009	MALE	0	0 to 04	Age 0-4	NEW	PULMONARY TB	PULMONARY TB		Missing		Non-microbiologically-confirmed TB	Missing	1
2005	MALE	0	0 to 04	Age 0-4	NEW	PULMONARY TB	PULMONARY TB		Missing		Non-microbiologically-confirmed TB	Missing	1
2014	MALE	0	0 to 04	Age 0-4	NEW	PULMONARY TB	PULMONARY TB		Missing		Non-microbiologically-confirmed TB	Negative	1	1
2006	FEMALE	0	0 to 04	Age 0-4	NEW	PULMONARY TB	PULMONARY TB		Missing		Non-microbiologically-confirmed TB	Missing	1
2006	MALE	0	0 to 04	Age 0-4	NEW	PULMONARY TB	PULMONARY TB		Missing		Non-microbiologically-confirmed TB	Missing	1
2007	FEMALE	0	0 to 04	Age 0-4	NEW	PULMONARY TB	PULMONARY TB		Missing		Non-microbiologically-confirmed TB	Missing	1
2006	MALE	0	0 to 04	Age 0-4	NEW	PULMONARY TB	PULMONARY TB		Missing		Non-microbiologically-confirmed TB	Missing	1
2007	MALE	0	0 to 04	Age 0-4	NEW	PULMONARY TB	PULMONARY TB		Missing		Non-microbiologically-confirmed TB	Missing	1
2007	MALE	0	0 to 04	Age 0-4	NEW	PULMONARY TB	PULMONARY TB		Missing		Non-microbiologically-confirmed TB	Missing	1
2007	FEMALE	0	0 to 04	Age 0-4	NEW	PULMONARY TB	PULMONARY TB		Missing		Non-microbiologically-confirmed TB	Missing	1
2007	MALE	0	0 to 04	Age 0-4	NEW	PULMONARY TB	PULMONARY TB		Missing		Non-microbiologically-confirmed TB	Missing	1
2007	FEMALE	0	0 to 04	Age 0-4	NEW	PULMONARY TB	PULMONARY TB		Missing		Non-microbiologically-confirmed TB	Missing	1
2007	FEMALE	0	0 to 04	Age 0-4	NEW	PULMONARY TB	PULMONARY TB		Missing		Non-microbiologically-confirmed TB	Missing	1
2006	FEMALE	0	0 to 04	Age 0-4	NEW	PULMONARY TB	PULMONARY TB		Missing		Non-microbiologically-confirmed TB	Missing	1
2005	FEMALE	0	0 to 04	Age 0-4	NEW	PULMONARY TB	PULMONARY TB		Missing		Non-microbiologically-confirmed TB	Missing	1
2006	MALE	0	0 to 04	Age 0-4	NEW	PULMONARY TB	PULMONARY TB		Missing		Non-microbiologically-confirmed TB	Missing	1
2007	MALE	0	0 to 04	Age 0-4	NEW	PULMONARY TB	PULMONARY TB		Missing		Non-microbiologically-confirmed TB	Missing	1
2014	FEMALE	0	0 to 04	Age 0-4	NEW	PULMONARY TB	PULMONARY TB		Missing		Non-microbiologically-confirmed TB	Missing	1
2006	MALE	0	0 to 04	Age 0-4	NEW	PULMONARY TB	PULMONARY TB		Missing		Non-microbiologically-confirmed TB	Missing	1
2005	FEMALE	0	0 to 04	Age 0-4	NEW	PULMONARY TB	PULMONARY TB		Missing		Non-microbiologically-confirmed TB	Missing	1
2005	MALE	0	0 to 04	Age 0-4	NEW	PULMONARY TB	PULMONARY TB		Missing		Non-microbiologically-confirmed TB	Missing	1
2007	FEMALE	0	0 to 04	Age 0-4	NEW	PULMONARY TB	PULMONARY TB		Missing		Non-microbiologically-confirmed TB	Missing	1
2006	FEMALE	0	0 to 04	Age 0-4	NEW	PULMONARY TB	PULMONARY TB		Missing		Non-microbiologically-confirmed TB	Missing	1
2006	MALE	0	0 to 04	Age 0-4	NEW	PULMONARY TB	PULMONARY TB		Missing		Non-microbiologically-confirmed TB	Missing	1
2007	MALE	0	0 to 04	Age 0-4	NEW	PULMONARY TB	PULMONARY TB		Missing		Non-microbiologically-confirmed TB	Missing	1
2007	FEMALE	0	0 to 04	Age 0-4	NEW	PULMONARY TB	PULMONARY TB		Missing		Non-microbiologically-confirmed TB	Missing	1
2010	MALE	0	0 to 04	Age 0-4	NEW	EXTRA PULMONARY TB	EXTRA PULMONARY TB		Missing		Non-microbiologically-confirmed TB	Missing	1
2005	FEMALE	0	0 to 04	Age 0-4	NEW	PULMONARY TB	PULMONARY TB		Missing		Non-microbiologically-confirmed TB	Missing	1
2006	MALE	0	0 to 04	Age 0-4	NEW	PULMONARY TB	PULMONARY TB		Missing		Non-microbiologically-confirmed TB	Missing	1
2014	FEMALE	0	0 to 04	Age 0-4	NEW	PULMONARY TB	PULMONARY TB		Positive		Microbiologically confirmed TB	Missing	1
2006	MALE	0	0 to 04	Age 0-4	NEW	PULMONARY TB	PULMONARY TB		Missing		Non-microbiologically-confirmed TB	Missing	1
2007	FEMALE	0	0 to 04	Age 0-4	NEW	PULMONARY TB	PULMONARY TB		Missing		Non-microbiologically-confirmed TB	Missing	1
2007	FEMALE	0	0 to 04	Age 0-4	NEW	PULMONARY TB	PULMONARY TB		Missing		Non-microbiologically-confirmed TB	Missing	1
2006	FEMALE	0	0 to 04	Age 0-4	NEW	PULMONARY TB	PULMONARY TB		Missing		Non-microbiologically-confirmed TB	Missing	1
2005	FEMALE	0	0 to 04	Age 0-4	NEW	PULMONARY TB	PULMONARY TB		Missing		Non-microbiologically-confirmed TB	Missing	1
2014	MALE	0	0 to 04	Age 0-4	NEW	EXTRA PULMONARY TB	EXTRA PULMONARY TB		Missing		Non-microbiologically-confirmed TB	Positive	1	1
2006	FEMALE	0	0 to 04	Age 0-4	NEW	PULMONARY TB	PULMONARY TB		Missing		Non-microbiologically-confirmed TB	Missing	1
2005	FEMALE	0	0 to 04	Age 0-4	NEW	PULMONARY TB	PULMONARY TB		Missing		Non-microbiologically-confirmed TB	Missing	1
2006	MALE	0	0 to 04	Age 0-4	NEW	PULMONARY TB	PULMONARY TB		Missing		Non-microbiologically-confirmed TB	Missing	1
2005	FEMALE	0	0 to 04	Age 0-4	NEW	PULMONARY TB	PULMONARY TB		Missing		Non-microbiologically-confirmed TB	Missing	1
2006	FEMALE	0	0 to 04	Age 0-4	NEW	PULMONARY TB	PULMONARY TB		Missing		Non-microbiologically-confirmed TB	Missing	1
2006	FEMALE	0	0 to 04	Age 0-4	NEW	PULMONARY TB	PULMONARY TB		Missing		Non-microbiologically-confirmed TB	Missing	1
2007	MALE	0	0 to 04	Age 0-4	NEW	PULMONARY TB	PULMONARY TB		Missing		Non-microbiologically-confirmed TB	Missing	1
2015	MALE	0	0 to 04	Age 0-4	NEW	PULMONARY TB	PULMONARY TB		Positive		Microbiologically confirmed TB	Negative	1	1
2005	MALE	0	0 to 04	Age 0-4	NEW	PULMONARY TB	PULMONARY TB		Missing		Non-microbiologically-confirmed TB	Missing	1
2015	FEMALE	0	0 to 04	Age 0-4	NEW	PULMONARY TB	PULMONARY TB		Missing		Non-microbiologically-confirmed TB	Missing	1
2005	MALE	0	0 to 04	Age 0-4	NEW	PULMONARY TB	PULMONARY TB		Missing		Non-microbiologically-confirmed TB	Missing	1
2007	FEMALE	0	0 to 04	Age 0-4	NEW	PULMONARY TB	PULMONARY TB		Missing		Non-microbiologically-confirmed TB	Missing	1
2014	MALE	0	0 to 04	Age 0-4	NEW	PULMONARY TB	PULMONARY TB		Positive		Microbiologically confirmed TB	Missing	1
2005	MALE	0	0 to 04	Age 0-4	NEW	PULMONARY TB	PULMONARY TB		Missing		Non-microbiologically-confirmed TB	Missing	1
2007	FEMALE	0	0 to 04	Age 0-4	NEW	PULMONARY TB	PULMONARY TB		Missing		Non-microbiologically-confirmed TB	Missing	1
2007	MALE	0	0 to 04	Age 0-4	NEW	PULMONARY TB	PULMONARY TB		Missing		Non-microbiologically-confirmed TB	Missing	1
2007	FEMALE	0	0 to 04	Age 0-4	NEW	PULMONARY TB	PULMONARY TB		Missing		Non-microbiologically-confirmed TB	Missing	1
2007	FEMALE	0	0 to 04	Age 0-4	NEW	PULMONARY TB	PULMONARY TB		Missing		Non-microbiologically-confirmed TB	Missing	1
2005	MALE	0	0 to 04	Age 0-4	NEW	PULMONARY TB	PULMONARY TB		Missing		Non-microbiologically-confirmed TB	Missing	1
2014	FEMALE	0	0 to 04	Age 0-4	NEW	PULMONARY TB	PULMONARY TB		Missing		Non-microbiologically-confirmed TB	Positive	1	1
2007	FEMALE	0	0 to 04	Age 0-4	NEW	PULMONARY TB	PULMONARY TB		Missing		Non-microbiologically-confirmed TB	Missing	1
2006	FEMALE	0	0 to 04	Age 0-4	NEW	PULMONARY TB	PULMONARY TB		Missing		Non-microbiologically-confirmed TB	Missing	1
2008	FEMALE	0	0 to 04	Age 0-4	NEW	EXTRA PULMONARY TB	EXTRA PULMONARY TB		Missing		Non-microbiologically-confirmed TB	Positive	1	1
2007	MALE	0	0 to 04	Age 0-4	NEW	PULMONARY TB	PULMONARY TB		Missing		Non-microbiologically-confirmed TB	Missing	1
2007	MALE	0	0 to 04	Age 0-4	NEW	PULMONARY TB	PULMONARY TB		Missing		Non-microbiologically-confirmed TB	Missing	1
2007	MALE	0	0 to 04	Age 0-4	NEW	PULMONARY TB	PULMONARY TB		Missing		Non-microbiologically-confirmed TB	Missing	1
2007	MALE	0	0 to 04	Age 0-4	NEW	PULMONARY TB	PULMONARY TB		Missing		Non-microbiologically-confirmed TB	Missing	1
2006	FEMALE	0	0 to 04	Age 0-4	NEW	PULMONARY TB	PULMONARY TB		Missing		Non-microbiologically-confirmed TB	Missing	1
2005	FEMALE	0	0 to 04	Age 0-4	NEW	PULMONARY TB	PULMONARY TB		Missing		Non-microbiologically-confirmed TB	Missing	1
2007	MALE	0	0 to 04	Age 0-4	NEW	PULMONARY TB	PULMONARY TB		Missing		Non-microbiologically-confirmed TB	Missing	1
2007	FEMALE	0	0 to 04	Age 0-4	NEW	PULMONARY TB	PULMONARY TB		Missing		Non-microbiologically-confirmed TB	Missing	1
2007	MALE	0	0 to 04	Age 0-4	NEW	PULMONARY TB	PULMONARY TB		Missing		Non-microbiologically-confirmed TB	Missing	1
2006	MALE	0	0 to 04	Age 0-4	NEW	PULMONARY TB	PULMONARY TB		Missing		Non-microbiologically-confirmed TB	Missing	1
2005	MALE	0	0 to 04	Age 0-4	NEW	PULMONARY TB	PULMONARY TB		Missing		Non-microbiologically-confirmed TB	Missing	1
2006	MALE	0	0 to 04	Age 0-4	NEW	PULMONARY TB	PULMONARY TB		Missing		Non-microbiologically-confirmed TB	Missing	1
2008	MALE	0	0 to 04	Age 0-4	NEW	PULMONARY TB	PULMONARY TB		Missing		Non-microbiologically-confirmed TB	Missing	1
2014	MALE	0	0 to 04	Age 0-4	NEW	PULMONARY TB	PULMONARY TB		Missing		Non-microbiologically-confirmed TB	Negative	1	1
2007	MALE	0	0 to 04	Age 0-4	NEW	PULMONARY TB	PULMONARY TB		Missing		Non-microbiologically-confirmed TB	Missing	1
2006	MALE	0	0 to 04	Age 0-4	NEW	PULMONARY TB	PULMONARY TB		Missing		Non-microbiologically-confirmed TB	Missing	1
2014	MALE	0	0 to 04	Age 0-4	NEW	PULMONARY TB	PULMONARY TB		Missing		Non-microbiologically-confirmed TB	Negative	1	1
2008	MALE	0	0 to 04	Age 0-4	NEW	PULMONARY TB	PULMONARY TB		Missing		Non-microbiologically-confirmed TB	Missing	1
2005	MALE	0	0 to 04	Age 0-4	NEW	PULMONARY TB	PULMONARY TB		Missing		Non-microbiologically-confirmed TB	Missing	1
2007	MALE	0	0 to 04	Age 0-4	NEW	PULMONARY TB	PULMONARY TB		Missing		Non-microbiologically-confirmed TB	Missing	1
2005	FEMALE	0	0 to 04	Age 0-4	NEW	PULMONARY TB	PULMONARY TB		Missing		Non-microbiologically-confirmed TB	Missing	1
2005	FEMALE	0	0 to 04	Age 0-4	NEW	PULMONARY TB	PULMONARY TB		Missing		Non-microbiologically-confirmed TB	Missing	1
2007	FEMALE	0	0 to 04	Age 0-4	NEW	PULMONARY TB	PULMONARY TB		Missing		Non-microbiologically-confirmed TB	Missing	1
2005	MALE	0	0 to 04	Age 0-4	NEW	PULMONARY TB	PULMONARY TB		Missing		Non-microbiologically-confirmed TB	Missing	1
2005	FEMALE	0	0 to 04	Age 0-4	NEW	PULMONARY TB	PULMONARY TB		Missing		Non-microbiologically-confirmed TB	Missing	1
2006	MALE	0	0 to 04	Age 0-4	NEW	PULMONARY TB	PULMONARY TB		Missing		Non-microbiologically-confirmed TB	Missing	1
2008	FEMALE	0	0 to 04	Age 0-4	NEW	PULMONARY TB	PULMONARY TB		Missing		Non-microbiologically-confirmed TB	Missing	1
2014	MALE	0	0 to 04	Age 0-4	NEW	PULMONARY TB	PULMONARY TB		Missing		Non-microbiologically-confirmed TB	Missing	1
2005	MALE	0	0 to 04	Age 0-4	NEW	PULMONARY TB	PULMONARY TB		Missing		Non-microbiologically-confirmed TB	Missing	1
2005	FEMALE	0	0 to 04	Age 0-4	NEW	PULMONARY TB	PULMONARY TB		Missing		Non-microbiologically-confirmed TB	Missing	1
2007	MALE	0	0 to 04	Age 0-4	NEW	PULMONARY TB	PULMONARY TB		Missing		Non-microbiologically-confirmed TB	Missing	1
2008	FEMALE	0	0 to 04	Age 0-4	NEW	PULMONARY TB	PULMONARY TB		Missing		Non-microbiologically-confirmed TB	Missing	1
2007	MALE	0	0 to 04	Age 0-4	NEW	PULMONARY TB	PULMONARY TB		Missing		Non-microbiologically-confirmed TB	Missing	1
2014	FEMALE	0	0 to 04	Age 0-4	NEW	PULMONARY TB	PULMONARY TB		Missing		Non-microbiologically-confirmed TB	Negative	1	1
2006	FEMALE	0	0 to 04	Age 0-4	NEW	PULMONARY TB	PULMONARY TB		Missing		Non-microbiologically-confirmed TB	Missing	1
2007	FEMALE	0	0 to 04	Age 0-4	NEW	PULMONARY TB	PULMONARY TB		Positive		Microbiologically confirmed TB	Missing	1
2007	MALE	0	0 to 04	Age 0-4	NEW	PULMONARY TB	PULMONARY TB		Missing		Non-microbiologically-confirmed TB	Missing	1
2007	MALE	0	0 to 04	Age 0-4	NEW	PULMONARY TB	PULMONARY TB		Missing		Non-microbiologically-confirmed TB	Missing	1
2013	MALE	0	0 to 04	Age 0-4	NEW	PULMONARY TB	PULMONARY TB		Missing		Non-microbiologically-confirmed TB	Negative	1	1
2007	FEMALE	0	0 to 04	Age 0-4	NEW	PULMONARY TB	PULMONARY TB		Missing		Non-microbiologically-confirmed TB	Missing	1
2007	FEMALE	0	0 to 04	Age 0-4	NEW	PULMONARY TB	PULMONARY TB		Missing		Non-microbiologically-confirmed TB	Missing	1
2007	MALE	0	0 to 04	Age 0-4	NEW	PULMONARY TB	PULMONARY TB		Missing		Non-microbiologically-confirmed TB	Missing	1
2006	MALE	0	0 to 04	Age 0-4	NEW	PULMONARY TB	PULMONARY TB		Missing		Non-microbiologically-confirmed TB	Missing	1
2006	FEMALE	0	0 to 04	Age 0-4	NEW	PULMONARY TB	PULMONARY TB		Missing		Non-microbiologically-confirmed TB	Missing	1
2008	MALE	0	0 to 04	Age 0-4	NEW	PULMONARY TB	PULMONARY TB		Missing		Non-microbiologically-confirmed TB	Missing	1
2007	MALE	0	0 to 04	Age 0-4	NEW	PULMONARY TB	PULMONARY TB		Missing		Non-microbiologically-confirmed TB	Missing	1
2015	MALE	0	0 to 04	Age 0-4	NEW	PULMONARY TB	PULMONARY TB		Missing		Non-microbiologically-confirmed TB	Negative	1	1
2007	MALE	0	0 to 04	Age 0-4	NEW	PULMONARY TB	PULMONARY TB		Missing		Non-microbiologically-confirmed TB	Missing	1
2014	MALE	0	0 to 04	Age 0-4	NEW	PULMONARY TB	PULMONARY TB		Missing		Non-microbiologically-confirmed TB	Negative	1	1
2006	FEMALE	0	0 to 04	Age 0-4	NEW	PULMONARY TB	PULMONARY TB		Missing		Non-microbiologically-confirmed TB	Missing	1
2006	MALE	0	0 to 04	Age 0-4	NEW	PULMONARY TB	PULMONARY TB		Missing		Non-microbiologically-confirmed TB	Missing	1
2005	MALE	0	0 to 04	Age 0-4	NEW	PULMONARY TB	PULMONARY TB		Missing		Non-microbiologically-confirmed TB	Missing	1
2005	MALE	0	0 to 04	Age 0-4	NEW	PULMONARY TB	PULMONARY TB		Missing		Non-microbiologically-confirmed TB	Missing	1
2005	MALE	0	0 to 04	Age 0-4	NEW	PULMONARY TB	PULMONARY TB		Missing		Non-microbiologically-confirmed TB	Missing	1
2012	FEMALE	0	0 to 04	Age 0-4	NEW	PULMONARY TB	PULMONARY TB		Missing		Non-microbiologically-confirmed TB	Missing	1
2006	FEMALE	0	0 to 04	Age 0-4	NEW	PULMONARY TB	PULMONARY TB		Missing		Non-microbiologically-confirmed TB	Missing	1
2007	MALE	0	0 to 04	Age 0-4	NEW	PULMONARY TB	PULMONARY TB		Missing		Non-microbiologically-confirmed TB	Missing	1
2008	FEMALE	0	0 to 04	Age 0-4	NEW	PULMONARY TB	PULMONARY TB		Missing		Non-microbiologically-confirmed TB	Missing	1
2007	MALE	0	0 to 04	Age 0-4	NEW	PULMONARY TB	PULMONARY TB		Missing		Non-microbiologically-confirmed TB	Missing	1
2005	MALE	0	0 to 04	Age 0-4	NEW	PULMONARY TB	PULMONARY TB		Missing		Non-microbiologically-confirmed TB	Missing	1
2006	MALE	0	0 to 04	Age 0-4	NEW	PULMONARY TB	PULMONARY TB		Missing		Non-microbiologically-confirmed TB	Missing	1
2005	MALE	0	0 to 04	Age 0-4	NEW	PULMONARY TB	PULMONARY TB		Missing		Non-microbiologically-confirmed TB	Missing	1
2005	MALE	0	0 to 04	Age 0-4	NEW	PULMONARY TB	PULMONARY TB		Missing		Non-microbiologically-confirmed TB	Missing	1
2014	MALE	0	0 to 04	Age 0-4	NEW	EXTRA PULMONARY TB	EXTRA PULMONARY TB		Negative		Non-microbiologically-confirmed TB	Negative	1	1
2007	MALE	0	0 to 04	Age 0-4	NEW	PULMONARY TB	PULMONARY TB		Missing		Non-microbiologically-confirmed TB	Missing	1
2008	MALE	0	0 to 04	Age 0-4	NEW	PULMONARY TB	PULMONARY TB		Missing		Non-microbiologically-confirmed TB	Missing	1
2005	FEMALE	0	0 to 04	Age 0-4	NEW	PULMONARY TB	PULMONARY TB		Missing		Non-microbiologically-confirmed TB	Missing	1
2006	FEMALE	0	0 to 04	Age 0-4	NEW	PULMONARY TB	PULMONARY TB		Missing		Non-microbiologically-confirmed TB	Missing	1
2005	MALE	0	0 to 04	Age 0-4	NEW	PULMONARY TB	PULMONARY TB		Missing		Non-microbiologically-confirmed TB	Missing	1
2006	FEMALE	0	0 to 04	Age 0-4	NEW	PULMONARY TB	PULMONARY TB		Missing		Non-microbiologically-confirmed TB	Missing	1
2005	MALE	0	0 to 04	Age 0-4	NEW	PULMONARY TB	PULMONARY TB		Missing		Non-microbiologically-confirmed TB	Missing	1
2015	FEMALE	0	0 to 04	Age 0-4	NEW	PULMONARY TB	PULMONARY TB		Negative	Positive	Microbiologically confirmed TB	Negative	1	1
2013	FEMALE	0	0 to 04	Age 0-4	NEW	PULMONARY TB	PULMONARY TB		Missing		Non-microbiologically-confirmed TB	Negative	1	1
2006	FEMALE	0	0 to 04	Age 0-4	NEW	PULMONARY TB	PULMONARY TB		Missing		Non-microbiologically-confirmed TB	Missing	1
2008	FEMALE	0	0 to 04	Age 0-4	NEW	PULMONARY TB	PULMONARY TB		Missing		Non-microbiologically-confirmed TB	Missing	1
2007	FEMALE	0	0 to 04	Age 0-4	NEW	PULMONARY TB	PULMONARY TB		Missing		Non-microbiologically-confirmed TB	Missing	1
2006	MALE	0	0 to 04	Age 0-4	NEW	PULMONARY TB	PULMONARY TB		Missing		Non-microbiologically-confirmed TB	Missing	1
2006	MALE	0	0 to 04	Age 0-4	NEW	PULMONARY TB	PULMONARY TB		Missing		Non-microbiologically-confirmed TB	Missing	1
2005	MALE	0	0 to 04	Age 0-4	NEW	PULMONARY TB	PULMONARY TB		Missing		Non-microbiologically-confirmed TB	Missing	1
2006	MALE	0	0 to 04	Age 0-4	NEW	PULMONARY TB	PULMONARY TB		Missing		Non-microbiologically-confirmed TB	Missing	1
2006	MALE	0	0 to 04	Age 0-4	NEW	PULMONARY TB	PULMONARY TB		Missing		Non-microbiologically-confirmed TB	Missing	1
2015	MALE	0	0 to 04	Age 0-4	NEW	PULMONARY TB	PULMONARY TB		Negative		Non-microbiologically-confirmed TB	Positive	1	1
2006	FEMALE	0	0 to 04	Age 0-4	NEW	PULMONARY TB	PULMONARY TB		Missing		Non-microbiologically-confirmed TB	Missing	1
2006	MALE	0	0 to 04	Age 0-4	NEW	PULMONARY TB	PULMONARY TB		Missing		Non-microbiologically-confirmed TB	Missing	1
2005	FEMALE	0	0 to 04	Age 0-4	NEW	PULMONARY TB	PULMONARY TB		Missing		Non-microbiologically-confirmed TB	Missing	1
2005	FEMALE	0	0 to 04	Age 0-4	NEW	PULMONARY TB	PULMONARY TB		Missing		Non-microbiologically-confirmed TB	Missing	1
2010	FEMALE	0	0 to 04	Age 0-4	OTHER	PULMONARY TB	PULMONARY TB		Negative		Non-microbiologically-confirmed TB	Positive	1	1
2011	FEMALE	0	0 to 04	Age 0-4	NEW	PULMONARY TB	PULMONARY TB		Missing		Non-microbiologically-confirmed TB	Negative	1	1
2005	MALE	0	0 to 04	Age 0-4	NEW	PULMONARY TB	PULMONARY TB		Missing		Non-microbiologically-confirmed TB	Missing	1
2005	FEMALE	0	0 to 04	Age 0-4	NEW	PULMONARY TB	PULMONARY TB		Missing		Non-microbiologically-confirmed TB	Missing	1
2005	MALE	0	0 to 04	Age 0-4	NEW	PULMONARY TB	PULMONARY TB		Missing		Non-microbiologically-confirmed TB	Missing	1
2014	FEMALE	0	0 to 04	Age 0-4	NEW	PULMONARY TB	PULMONARY TB		Missing		Non-microbiologically-confirmed TB	Negative	1	1
2005	FEMALE	0	0 to 04	Age 0-4	NEW	PULMONARY TB	PULMONARY TB		Missing		Non-microbiologically-confirmed TB	Missing	1
2007	MALE	0	0 to 04	Age 0-4	NEW	PULMONARY TB	PULMONARY TB		Missing		Non-microbiologically-confirmed TB	Missing	1
2014	FEMALE	0	0 to 04	Age 0-4	NEW	PULMONARY TB	PULMONARY TB		Missing		Non-microbiologically-confirmed TB	Negative	1	1
2005	MALE	0	0 to 04	Age 0-4	NEW	PULMONARY TB	PULMONARY TB		Missing		Non-microbiologically-confirmed TB	Missing	1
2005	MALE	0	0 to 04	Age 0-4	NEW	PULMONARY TB	PULMONARY TB		Missing		Non-microbiologically-confirmed TB	Missing	1
2014	MALE	0	0 to 04	Age 0-4	RELAPSE	PULMONARY TB	PULMONARY TB		Missing		Non-microbiologically-confirmed TB	Missing	1
2006	FEMALE	0	0 to 04	Age 0-4	NEW	PULMONARY TB	PULMONARY TB		Missing		Non-microbiologically-confirmed TB	Missing	1
2006	FEMALE	0	0 to 04	Age 0-4	NEW	PULMONARY TB	PULMONARY TB		Missing		Non-microbiologically-confirmed TB	Missing	1
2007	MALE	0	0 to 04	Age 0-4	NEW	PULMONARY TB	PULMONARY TB		Missing		Non-microbiologically-confirmed TB	Missing	1
2014	MALE	0	0 to 04	Age 0-4	NEW	PULMONARY TB	PULMONARY TB		Positive		Microbiologically confirmed TB	Negative	1	1
2007	MALE	0	0 to 04	Age 0-4	NEW	PULMONARY TB	PULMONARY TB		Missing		Non-microbiologically-confirmed TB	Missing	1
2006	MALE	0	0 to 04	Age 0-4	NEW	PULMONARY TB	PULMONARY TB		Missing		Non-microbiologically-confirmed TB	Missing	1
2006	MALE	0	0 to 04	Age 0-4	NEW	PULMONARY TB	PULMONARY TB		Missing		Non-microbiologically-confirmed TB	Missing	1
2015	MALE	0	0 to 04	Age 0-4	NEW	PULMONARY TB	PULMONARY TB		Missing		Non-microbiologically-confirmed TB	Negative	1	1
2015	FEMALE	0	0 to 04	Age 0-4	NEW	PULMONARY TB	PULMONARY TB		Missing		Non-microbiologically-confirmed TB	Negative	1	1
2007	MALE	0	0 to 04	Age 0-4	NEW	PULMONARY TB	PULMONARY TB		Missing		Non-microbiologically-confirmed TB	Missing	1
2010	MALE	0	0 to 04	Age 0-4	NEW	PULMONARY TB	PULMONARY TB		Missing		Non-microbiologically-confirmed TB	Missing	1
2007	MALE	0	0 to 04	Age 0-4	NEW	PULMONARY TB	PULMONARY TB		Missing		Non-microbiologically-confirmed TB	Missing	1
2013	MALE	0	0 to 04	Age 0-4	NEW	EXTRA PULMONARY TB	EXTRA PULMONARY TB	Positive	Positive		Microbiologically confirmed TB	Positive	1	1
2013	MALE	0	0 to 04	Age 0-4	NEW	PULMONARY TB	PULMONARY TB		Missing		Non-microbiologically-confirmed TB	Negative	1	1
2005	FEMALE	0	0 to 04	Age 0-4	NEW	PULMONARY TB	PULMONARY TB		Missing		Non-microbiologically-confirmed TB	Missing	1
2007	MALE	0	0 to 04	Age 0-4	NEW	PULMONARY TB	PULMONARY TB		Missing		Non-microbiologically-confirmed TB	Missing	1
2006	FEMALE	0	0 to 04	Age 0-4	NEW	PULMONARY TB	PULMONARY TB		Missing		Non-microbiologically-confirmed TB	Missing	1
2005	FEMALE	0	0 to 04	Age 0-4	NEW	PULMONARY TB	PULMONARY TB		Missing		Non-microbiologically-confirmed TB	Missing	1
2014	FEMALE	0	0 to 04	Age 0-4	NEW	PULMONARY TB	PULMONARY TB		Positive		Microbiologically confirmed TB	Positive	1	1
2008	FEMALE	0	0 to 04	Age 0-4	NEW	PULMONARY TB	PULMONARY TB		Missing		Non-microbiologically-confirmed TB	Missing	1
2006	FEMALE	0	0 to 04	Age 0-4	NEW	PULMONARY TB	PULMONARY TB		Missing		Non-microbiologically-confirmed TB	Missing	1
2010	MALE	0	0 to 04	Age 0-4	NEW	EXTRA PULMONARY TB	EXTRA PULMONARY TB		Missing		Non-microbiologically-confirmed TB	Positive	1	1
2005	FEMALE	0	0 to 04	Age 0-4	NEW	PULMONARY TB	PULMONARY TB		Missing		Non-microbiologically-confirmed TB	Missing	1
2012	FEMALE	0	0 to 04	Age 0-4	NEW	PULMONARY TB	PULMONARY TB		Missing		Non-microbiologically-confirmed TB	Negative	1	1
2005	MALE	0	0 to 04	Age 0-4	NEW	PULMONARY TB	PULMONARY TB		Missing		Non-microbiologically-confirmed TB	Missing	1
2005	MALE	0	0 to 04	Age 0-4	NEW	PULMONARY TB	PULMONARY TB		Missing		Non-microbiologically-confirmed TB	Missing	1
2011	MALE	0	0 to 04	Age 0-4	NEW	PULMONARY TB	PULMONARY TB		Positive		Microbiologically confirmed TB	Negative	1	1
2014	FEMALE	0	0 to 04	Age 0-4	NEW	PULMONARY TB	PULMONARY TB		Missing		Non-microbiologically-confirmed TB	Negative	1	1
2007	MALE	0	0 to 04	Age 0-4	NEW	PULMONARY TB	PULMONARY TB		Missing		Non-microbiologically-confirmed TB	Missing	1
2007	MALE	0	0 to 04	Age 0-4	NEW	PULMONARY TB	PULMONARY TB		Missing		Non-microbiologically-confirmed TB	Missing	1
2015	MALE	0	0 to 04	Age 0-4	NEW	PULMONARY TB	PULMONARY TB		Missing		Non-microbiologically-confirmed TB	Positive	1	1
2006	FEMALE	0	0 to 04	Age 0-4	NEW	PULMONARY TB	PULMONARY TB		Missing		Non-microbiologically-confirmed TB	Missing	1
2006	MALE	0	0 to 04	Age 0-4	NEW	PULMONARY TB	PULMONARY TB		Missing		Non-microbiologically-confirmed TB	Missing	1
2005	FEMALE	0	0 to 04	Age 0-4	NEW	PULMONARY TB	PULMONARY TB		Missing		Non-microbiologically-confirmed TB	Missing	1
2007	FEMALE	0	0 to 04	Age 0-4	NEW	PULMONARY TB	PULMONARY TB		Missing		Non-microbiologically-confirmed TB	Missing	1
2005	MALE	0	0 to 04	Age 0-4	NEW	PULMONARY TB	PULMONARY TB		Missing		Non-microbiologically-confirmed TB	Missing	1
2007	MALE	0	0 to 04	Age 0-4	NEW	PULMONARY TB	PULMONARY TB		Missing		Non-microbiologically-confirmed TB	Missing	1
2006	FEMALE	0	0 to 04	Age 0-4	NEW	PULMONARY TB	PULMONARY TB		Missing		Non-microbiologically-confirmed TB	Missing	1
2012	MALE	0	0 to 04	Age 0-4	NEW	PULMONARY TB	PULMONARY TB		Positive		Microbiologically confirmed TB	Negative	1	1
2005	MALE	0	0 to 04	Age 0-4	NEW	PULMONARY TB	PULMONARY TB		Missing		Non-microbiologically-confirmed TB	Missing	1
2005	FEMALE	0	0 to 04	Age 0-4	NEW	PULMONARY TB	PULMONARY TB		Missing		Non-microbiologically-confirmed TB	Missing	1
2005	MALE	0	0 to 04	Age 0-4	NEW	PULMONARY TB	PULMONARY TB		Missing		Non-microbiologically-confirmed TB	Missing	1
2006	MALE	0	0 to 04	Age 0-4	NEW	PULMONARY TB	PULMONARY TB		Missing		Non-microbiologically-confirmed TB	Missing	1
2007	FEMALE	0	0 to 04	Age 0-4	NEW	PULMONARY TB	PULMONARY TB		Missing		Non-microbiologically-confirmed TB	Missing	1
2006	MALE	0	0 to 04	Age 0-4	NEW	PULMONARY TB	PULMONARY TB		Missing		Non-microbiologically-confirmed TB	Missing	1
2014	MALE	0	0 to 04	Age 0-4	NEW	EXTRA PULMONARY TB	EXTRA PULMONARY TB		Negative	Positive	Microbiologically confirmed TB	Negative	1	1
2010	MALE	0	0 to 04	Age 0-4	NEW	PULMONARY TB	PULMONARY TB		Missing		Non-microbiologically-confirmed TB	Missing	1
2005	MALE	0	0 to 04	Age 0-4	NEW	PULMONARY TB	PULMONARY TB		Missing		Non-microbiologically-confirmed TB	Missing	1
2007	MALE	0	0 to 04	Age 0-4	NEW	PULMONARY TB	PULMONARY TB		Missing		Non-microbiologically-confirmed TB	Missing	1
2007	FEMALE	0	0 to 04	Age 0-4	NEW	PULMONARY TB	PULMONARY TB		Missing		Non-microbiologically-confirmed TB	Missing	1
2006	MALE	0	0 to 04	Age 0-4	NEW	PULMONARY TB	PULMONARY TB		Missing		Non-microbiologically-confirmed TB	Missing	1
2006	FEMALE	0	0 to 04	Age 0-4	NEW	PULMONARY TB	PULMONARY TB		Missing		Non-microbiologically-confirmed TB	Missing	1
2005	FEMALE	0	0 to 04	Age 0-4	NEW	PULMONARY TB	PULMONARY TB		Missing		Non-microbiologically-confirmed TB	Missing	1
2006	FEMALE	0	0 to 04	Age 0-4	NEW	PULMONARY TB	PULMONARY TB		Missing		Non-microbiologically-confirmed TB	Missing	1
2006	MALE	0	0 to 04	Age 0-4	NEW	PULMONARY TB	PULMONARY TB		Missing		Non-microbiologically-confirmed TB	Missing	1
2012	MALE	0	0 to 04	Age 0-4	NEW	EXTRA PULMONARY TB	EXTRA PULMONARY TB		Positive		Microbiologically confirmed TB	Negative	1	1
2005	FEMALE	0	0 to 04	Age 0-4	NEW	PULMONARY TB	PULMONARY TB		Missing		Non-microbiologically-confirmed TB	Missing	1
2014	FEMALE	0	0 to 04	Age 0-4	NEW	PULMONARY TB	PULMONARY TB		Missing		Non-microbiologically-confirmed TB	Negative	1	1
2005	FEMALE	0	0 to 04	Age 0-4	NEW	PULMONARY TB	PULMONARY TB		Missing		Non-microbiologically-confirmed TB	Missing	1
2015	MALE	0	0 to 04	Age 0-4	NEW	PULMONARY TB	PULMONARY TB		Missing		Non-microbiologically-confirmed TB	Negative	1	1
2005	MALE	0	0 to 04	Age 0-4	NEW	PULMONARY TB	PULMONARY TB		Missing		Non-microbiologically-confirmed TB	Missing	1
2005	FEMALE	0	0 to 04	Age 0-4	NEW	PULMONARY TB	PULMONARY TB		Missing		Non-microbiologically-confirmed TB	Missing	1
2006	FEMALE	0	0 to 04	Age 0-4	NEW	PULMONARY TB	PULMONARY TB		Missing		Non-microbiologically-confirmed TB	Missing	1
2007	MALE	0	0 to 04	Age 0-4	NEW	PULMONARY TB	PULMONARY TB		Missing		Non-microbiologically-confirmed TB	Missing	1
2005	FEMALE	0	0 to 04	Age 0-4	NEW	PULMONARY TB	PULMONARY TB		Missing		Non-microbiologically-confirmed TB	Missing	1
2007	MALE	0	0 to 04	Age 0-4	NEW	PULMONARY TB	PULMONARY TB		Missing		Non-microbiologically-confirmed TB	Missing	1
2005	FEMALE	0	0 to 04	Age 0-4	NEW	PULMONARY TB	PULMONARY TB		Missing		Non-microbiologically-confirmed TB	Missing	1
2014	MALE	0	0 to 04	Age 0-4	NEW	PULMONARY TB	PULMONARY TB		Missing		Non-microbiologically-confirmed TB	Negative	1	1
2014	MALE	0	0 to 04	Age 0-4	NEW	PULMONARY TB	PULMONARY TB		Negative		Non-microbiologically-confirmed TB	Missing	1
2005	FEMALE	0	0 to 04	Age 0-4	NEW	PULMONARY TB	PULMONARY TB		Missing		Non-microbiologically-confirmed TB	Missing	1
2006	FEMALE	0	0 to 04	Age 0-4	NEW	PULMONARY TB	PULMONARY TB		Missing		Non-microbiologically-confirmed TB	Missing	1
2006	MALE	0	0 to 04	Age 0-4	NEW	PULMONARY TB	PULMONARY TB		Missing		Non-microbiologically-confirmed TB	Missing	1
2008	MALE	0	0 to 04	Age 0-4	NEW	PULMONARY TB	PULMONARY TB		Missing		Non-microbiologically-confirmed TB	Missing	1
2015	FEMALE	0	0 to 04	Age 0-4	NEW	PULMONARY TB	PULMONARY TB		Missing		Non-microbiologically-confirmed TB	Negative	1	1
2007	MALE	0	0 to 04	Age 0-4	NEW	PULMONARY TB	PULMONARY TB		Missing		Non-microbiologically-confirmed TB	Missing	1
2006	MALE	0	0 to 04	Age 0-4	NEW	PULMONARY TB	PULMONARY TB		Missing		Non-microbiologically-confirmed TB	Missing	1
2008	FEMALE	0	0 to 04	Age 0-4	NEW	PULMONARY TB	PULMONARY TB		Missing		Non-microbiologically-confirmed TB	Missing	1
2006	FEMALE	0	0 to 04	Age 0-4	NEW	PULMONARY TB	PULMONARY TB		Missing		Non-microbiologically-confirmed TB	Missing	1
2007	FEMALE	0	0 to 04	Age 0-4	NEW	PULMONARY TB	PULMONARY TB		Missing		Non-microbiologically-confirmed TB	Missing	1
2006	FEMALE	0	0 to 04	Age 0-4	NEW	PULMONARY TB	PULMONARY TB		Missing		Non-microbiologically-confirmed TB	Missing	1
2005	MALE	0	0 to 04	Age 0-4	NEW	PULMONARY TB	PULMONARY TB		Missing		Non-microbiologically-confirmed TB	Missing	1
2007	MALE	0	0 to 04	Age 0-4	NEW	PULMONARY TB	PULMONARY TB		Missing		Non-microbiologically-confirmed TB	Missing	1
2006	FEMALE	0	0 to 04	Age 0-4	NEW	PULMONARY TB	PULMONARY TB		Missing		Non-microbiologically-confirmed TB	Missing	1
2014	MALE	0	0 to 04	Age 0-4	NEW	PULMONARY TB	PULMONARY TB		Missing		Non-microbiologically-confirmed TB	Negative	1	1
2006	MALE	0	0 to 04	Age 0-4	NEW	PULMONARY TB	PULMONARY TB		Missing		Non-microbiologically-confirmed TB	Missing	1
2006	FEMALE	0	0 to 04	Age 0-4	NEW	PULMONARY TB	PULMONARY TB		Missing		Non-microbiologically-confirmed TB	Missing	1
2014	FEMALE	0	0 to 04	Age 0-4	NEW	PULMONARY TB	PULMONARY TB		Missing		Non-microbiologically-confirmed TB	Negative	1	1
2005	FEMALE	0	0 to 04	Age 0-4	NEW	PULMONARY TB	PULMONARY TB		Missing		Non-microbiologically-confirmed TB	Missing	1
2006	MALE	0	0 to 04	Age 0-4	NEW	PULMONARY TB	PULMONARY TB		Missing		Non-microbiologically-confirmed TB	Missing	1
2006	FEMALE	0	0 to 04	Age 0-4	NEW	PULMONARY TB	PULMONARY TB		Missing		Non-microbiologically-confirmed TB	Missing	1
2015	MALE	0	0 to 04	Age 0-4	NEW	PULMONARY TB	PULMONARY TB		Positive	Positive	Microbiologically confirmed TB	Negative	1	1
2012	MALE	0	0 to 04	Age 0-4	NEW	PULMONARY TB	PULMONARY TB		Missing		Non-microbiologically-confirmed TB	Negative	1	1
2007	FEMALE	0	0 to 04	Age 0-4	NEW	PULMONARY TB	PULMONARY TB		Missing		Non-microbiologically-confirmed TB	Missing	1
2007	MALE	0	0 to 04	Age 0-4	NEW	PULMONARY TB	PULMONARY TB		Missing		Non-microbiologically-confirmed TB	Missing	1
2013	FEMALE	0	0 to 04	Age 0-4	NEW	PULMONARY TB	PULMONARY TB		Missing		Non-microbiologically-confirmed TB	Negative	1	1
2006	MALE	0	0 to 04	Age 0-4	NEW	PULMONARY TB	PULMONARY TB		Missing		Non-microbiologically-confirmed TB	Missing	1
2005	MALE	0	0 to 04	Age 0-4	NEW	PULMONARY TB	PULMONARY TB		Missing		Non-microbiologically-confirmed TB	Missing	1
2005	FEMALE	0	0 to 04	Age 0-4	NEW	PULMONARY TB	PULMONARY TB		Missing		Non-microbiologically-confirmed TB	Missing	1
2005	FEMALE	0	0 to 04	Age 0-4	NEW	PULMONARY TB	PULMONARY TB		Missing		Non-microbiologically-confirmed TB	Missing	1
2007	FEMALE	0	0 to 04	Age 0-4	NEW	PULMONARY TB	PULMONARY TB		Missing		Non-microbiologically-confirmed TB	Missing	1
2006	FEMALE	0	0 to 04	Age 0-4	NEW	PULMONARY TB	PULMONARY TB		Missing		Non-microbiologically-confirmed TB	Missing	1
2007	FEMALE	0	0 to 04	Age 0-4	NEW	PULMONARY TB	PULMONARY TB		Missing		Non-microbiologically-confirmed TB	Missing	1
2006	MALE	0	0 to 04	Age 0-4	NEW	PULMONARY TB	PULMONARY TB		Missing		Non-microbiologically-confirmed TB	Missing	1
2011	MALE	0	25 to 34	Age 0-4	NEW	PULMONARY TB	PULMONARY TB		Negative		Non-microbiologically-confirmed TB	Missing	1
2005	MALE	0	0 to 04	Age 0-4	NEW	PULMONARY TB	PULMONARY TB		Missing		Non-microbiologically-confirmed TB	Missing	1
2007	MALE	0	0 to 04	Age 0-4	NEW	PULMONARY TB	PULMONARY TB		Missing		Non-microbiologically-confirmed TB	Missing	1
2006	MALE	0	0 to 04	Age 0-4	NEW	PULMONARY TB	PULMONARY TB		Missing		Non-microbiologically-confirmed TB	Missing	1
2006	MALE	0	0 to 04	Age 0-4	NEW	PULMONARY TB	PULMONARY TB		Missing		Non-microbiologically-confirmed TB	Missing	1
2006	FEMALE	0	0 to 04	Age 0-4	NEW	PULMONARY TB	PULMONARY TB		Missing		Non-microbiologically-confirmed TB	Missing	1
2011	FEMALE	0	0 to 04	Age 0-4	NEW	PULMONARY TB	PULMONARY TB		Missing		Non-microbiologically-confirmed TB	Missing	1
2005	FEMALE	0	0 to 04	Age 0-4	NEW	PULMONARY TB	PULMONARY TB		Missing		Non-microbiologically-confirmed TB	Missing	1
2015	MALE	0	0 to 04	Age 0-4	NEW	PULMONARY TB	PULMONARY TB		Missing		Non-microbiologically-confirmed TB	Negative	1	1
2005	FEMALE	0	0 to 04	Age 0-4	NEW	PULMONARY TB	PULMONARY TB		Missing		Non-microbiologically-confirmed TB	Missing	1
2006	FEMALE	0	0 to 04	Age 0-4	NEW	PULMONARY TB	PULMONARY TB		Missing		Non-microbiologically-confirmed TB	Missing	1
2006	FEMALE	0	0 to 04	Age 0-4	NEW	PULMONARY TB	PULMONARY TB		Missing		Non-microbiologically-confirmed TB	Missing	1
2006	MALE	0	0 to 04	Age 0-4	NEW	PULMONARY TB	PULMONARY TB		Missing		Non-microbiologically-confirmed TB	Missing	1
2007	MALE	0	0 to 04	Age 0-4	NEW	PULMONARY TB	PULMONARY TB		Missing		Non-microbiologically-confirmed TB	Missing	1
2007	FEMALE	0	0 to 04	Age 0-4	NEW	PULMONARY TB	PULMONARY TB		Missing		Non-microbiologically-confirmed TB	Missing	1
2010	FEMALE	0	0 to 04	Age 0-4	NEW	PULMONARY TB	PULMONARY TB		Missing		Non-microbiologically-confirmed TB	Missing	1
2005	MALE	0	0 to 04	Age 0-4	NEW	PULMONARY TB	PULMONARY TB		Missing		Non-microbiologically-confirmed TB	Missing	1
2005	FEMALE	0	0 to 04	Age 0-4	NEW	PULMONARY TB	PULMONARY TB		Missing		Non-microbiologically-confirmed TB	Missing	1
2006	FEMALE	0	0 to 04	Age 0-4	NEW	PULMONARY TB	PULMONARY TB		Missing		Non-microbiologically-confirmed TB	Missing	1
2008	MALE	0	0 to 04	Age 0-4	NEW	PULMONARY TB	PULMONARY TB		Missing		Non-microbiologically-confirmed TB	Missing	1
2005	MALE	0	0 to 04	Age 0-4	NEW	PULMONARY TB	PULMONARY TB		Missing		Non-microbiologically-confirmed TB	Missing	1
2006	MALE	0	0 to 04	Age 0-4	NEW	PULMONARY TB	PULMONARY TB		Missing		Non-microbiologically-confirmed TB	Missing	1
2005	MALE	0	0 to 04	Age 0-4	NEW	PULMONARY TB	PULMONARY TB		Missing		Non-microbiologically-confirmed TB	Missing	1
2005	MALE	0	0 to 04	Age 0-4	NEW	PULMONARY TB	PULMONARY TB		Missing		Non-microbiologically-confirmed TB	Missing	1
2012	FEMALE	0	0 to 04	Age 0-4	NEW	PULMONARY TB	PULMONARY TB		Missing		Non-microbiologically-confirmed TB	Missing	1
2006	FEMALE	0	0 to 04	Age 0-4	NEW	PULMONARY TB	PULMONARY TB		Missing		Non-microbiologically-confirmed TB	Missing	1
2007	MALE	0	0 to 04	Age 0-4	NEW	PULMONARY TB	PULMONARY TB		Missing		Non-microbiologically-confirmed TB	Missing	1
2005	FEMALE	0	0 to 04	Age 0-4	NEW	PULMONARY TB	PULMONARY TB		Missing		Non-microbiologically-confirmed TB	Missing	1
2005	MALE	0	0 to 04	Age 0-4	NEW	PULMONARY TB	PULMONARY TB		Missing		Non-microbiologically-confirmed TB	Missing	1
2005	FEMALE	0	0 to 04	Age 0-4	NEW	PULMONARY TB	PULMONARY TB		Missing		Non-microbiologically-confirmed TB	Missing	1
2007	MALE	0	0 to 04	Age 0-4	NEW	PULMONARY TB	PULMONARY TB		Missing		Non-microbiologically-confirmed TB	Missing	1
2010	MALE	0	0 to 04	Age 0-4	NEW	PULMONARY TB	PULMONARY TB		Missing		Non-microbiologically-confirmed TB	Negative	1	1
2005	MALE	0	0 to 04	Age 0-4	NEW	PULMONARY TB	PULMONARY TB		Missing		Non-microbiologically-confirmed TB	Missing	1
2005	FEMALE	0	0 to 04	Age 0-4	NEW	PULMONARY TB	PULMONARY TB		Missing		Non-microbiologically-confirmed TB	Missing	1
2005	MALE	0	0 to 04	Age 0-4	NEW	PULMONARY TB	PULMONARY TB		Missing		Non-microbiologically-confirmed TB	Missing	1
2008	MALE	0	0 to 04	Age 0-4	NEW	PULMONARY TB	PULMONARY TB		Missing		Non-microbiologically-confirmed TB	Missing	1
2007	MALE	0	0 to 04	Age 0-4	NEW	PULMONARY TB	PULMONARY TB		Missing		Non-microbiologically-confirmed TB	Missing	1
2005	MALE	0	0 to 04	Age 0-4	NEW	PULMONARY TB	PULMONARY TB		Missing		Non-microbiologically-confirmed TB	Missing	1
2014	FEMALE	0	0 to 04	Age 0-4	NEW	PULMONARY TB	PULMONARY TB		Missing		Non-microbiologically-confirmed TB	Negative	1	1
2005	MALE	0	0 to 04	Age 0-4	NEW	PULMONARY TB	PULMONARY TB		Missing		Non-microbiologically-confirmed TB	Missing	1
2007	MALE	0	0 to 04	Age 0-4	NEW	PULMONARY TB	PULMONARY TB		Missing		Non-microbiologically-confirmed TB	Missing	1
2007	MALE	0	0 to 04	Age 0-4	NEW	PULMONARY TB	PULMONARY TB		Missing		Non-microbiologically-confirmed TB	Missing	1
2006	MALE	0	0 to 04	Age 0-4	NEW	PULMONARY TB	PULMONARY TB		Missing		Non-microbiologically-confirmed TB	Missing	1
2014	FEMALE	0	0 to 04	Age 0-4	NEW	PULMONARY TB	PULMONARY TB		Missing		Non-microbiologically-confirmed TB	Negative	1	1
2007	FEMALE	0	0 to 04	Age 0-4	NEW	PULMONARY TB	PULMONARY TB		Missing		Non-microbiologically-confirmed TB	Missing	1
2015	MALE	0	0 to 04	Age 0-4	NEW	PULMONARY TB	PULMONARY TB		Missing		Non-microbiologically-confirmed TB	Negative	1	1
2006	MALE	0	0 to 04	Age 0-4	NEW	PULMONARY TB	PULMONARY TB		Missing		Non-microbiologically-confirmed TB	Missing	1
2005	FEMALE	0	0 to 04	Age 0-4	NEW	PULMONARY TB	PULMONARY TB		Missing		Non-microbiologically-confirmed TB	Missing	1
2006	MALE	0	0 to 04	Age 0-4	RELAPSE	PULMONARY TB	PULMONARY TB		Missing		Non-microbiologically-confirmed TB	Missing	1
2006	MALE	0	0 to 04	Age 0-4	NEW	PULMONARY TB	PULMONARY TB		Missing		Non-microbiologically-confirmed TB	Missing	1
2012	FEMALE	0	0 to 04	Age 0-4	NEW	PULMONARY TB	PULMONARY TB		Positive		Microbiologically confirmed TB	Negative	1	1
2010	MALE	0	0 to 04	Age 0-4	NEW	EXTRA PULMONARY TB	EXTRA PULMONARY TB		Missing		Non-microbiologically-confirmed TB	Positive	1	1
2012	MALE	0	0 to 04	Age 0-4	NEW	PULMONARY TB	PULMONARY TB		Missing		Non-microbiologically-confirmed TB	Negative	1	1
2005	MALE	0	0 to 04	Age 0-4	NEW	PULMONARY TB	PULMONARY TB		Missing		Non-microbiologically-confirmed TB	Missing	1
2007	MALE	0	0 to 04	Age 0-4	NEW	PULMONARY TB	PULMONARY TB		Missing		Non-microbiologically-confirmed TB	Missing	1
2014	FEMALE	0	0 to 04	Age 0-4	NEW	PULMONARY TB	PULMONARY TB		Missing		Non-microbiologically-confirmed TB	Negative	1	1
2014	FEMALE	0	0 to 04	Age 0-4	NEW	PULMONARY TB	PULMONARY TB		Missing		Non-microbiologically-confirmed TB	Negative	1	1
2008	MALE	0	0 to 04	Age 0-4	NEW	PULMONARY TB	PULMONARY TB		Missing		Non-microbiologically-confirmed TB	Missing	1
2007	FEMALE	0	0 to 04	Age 0-4	NEW	PULMONARY TB	PULMONARY TB		Missing		Non-microbiologically-confirmed TB	Missing	1
2006	MALE	0	0 to 04	Age 0-4	NEW	PULMONARY TB	PULMONARY TB		Missing		Non-microbiologically-confirmed TB	Missing	1
2006	FEMALE	0	0 to 04	Age 0-4	NEW	PULMONARY TB	PULMONARY TB		Missing		Non-microbiologically-confirmed TB	Missing	1
2005	FEMALE	0	0 to 04	Age 0-4	NEW	PULMONARY TB	PULMONARY TB		Missing		Non-microbiologically-confirmed TB	Missing	1
2007	FEMALE	0	0 to 04	Age 0-4	NEW	PULMONARY TB	PULMONARY TB		Missing		Non-microbiologically-confirmed TB	Missing	1
2007	FEMALE	0	0 to 04	Age 0-4	NEW	PULMONARY TB	PULMONARY TB		Missing		Non-microbiologically-confirmed TB	Missing	1
2008	MALE	0	0 to 04	Age 0-4	NEW	EXTRA PULMONARY TB	EXTRA PULMONARY TB		Missing		Non-microbiologically-confirmed TB	Missing	1
2015	MALE	0	0 to 04	Age 0-4	NEW	PULMONARY TB	PULMONARY TB		Missing		Non-microbiologically-confirmed TB	Negative	1	1
2014	FEMALE	0	0 to 04	Age 0-4	NEW	PULMONARY TB	PULMONARY TB		Missing		Non-microbiologically-confirmed TB	Negative	1	1
2010	MALE	0	0 to 04	Age 0-4	NEW	PULMONARY TB	PULMONARY TB		Missing		Non-microbiologically-confirmed TB	Missing	1
2006	MALE	0	0 to 04	Age 0-4	NEW	PULMONARY TB	PULMONARY TB		Missing		Non-microbiologically-confirmed TB	Missing	1
2006	FEMALE	0	0 to 04	Age 0-4	NEW	EXTRA PULMONARY TB	EXTRA PULMONARY TB		Missing		Non-microbiologically-confirmed TB	Missing	1
2014	MALE	0	0 to 04	Age 0-4	NEW	EXTRA PULMONARY TB	EXTRA PULMONARY TB		Missing		Non-microbiologically-confirmed TB	Positive	1	1
2005	MALE	0	0 to 04	Age 0-4	NEW	PULMONARY TB	PULMONARY TB		Missing		Non-microbiologically-confirmed TB	Missing	1
2014	MALE	0	0 to 04	Age 0-4	NEW	PULMONARY TB	PULMONARY TB		Negative	Positive	Microbiologically confirmed TB	Negative	1	1
2007	MALE	0	0 to 04	Age 0-4	NEW	PULMONARY TB	PULMONARY TB		Missing		Non-microbiologically-confirmed TB	Missing	1
2007	FEMALE	0	0 to 04	Age 0-4	NEW	PULMONARY TB	PULMONARY TB		Missing		Non-microbiologically-confirmed TB	Missing	1
2006	MALE	0	0 to 04	Age 0-4	NEW	PULMONARY TB	PULMONARY TB		Missing		Non-microbiologically-confirmed TB	Missing	1
2015	FEMALE	0	0 to 04	Age 0-4	NEW	PULMONARY TB	PULMONARY TB		Missing		Non-microbiologically-confirmed TB	Negative	1	1
2014	MALE	0	0 to 04	Age 0-4	NEW	PULMONARY TB	PULMONARY TB		Missing		Non-microbiologically-confirmed TB	Negative	1	1
2014	MALE	0	0 to 04	Age 0-4	NEW	PULMONARY TB	PULMONARY TB		Missing		Non-microbiologically-confirmed TB	Positive	1	1
2014	MALE	0	0 to 04	Age 0-4	NEW	PULMONARY TB	PULMONARY TB		Positive		Microbiologically confirmed TB	Negative	1	1
2006	FEMALE	0	0 to 04	Age 0-4	NEW	PULMONARY TB	PULMONARY TB		Missing		Non-microbiologically-confirmed TB	Missing	1
2005	FEMALE	0	0 to 04	Age 0-4	NEW	PULMONARY TB	PULMONARY TB		Missing		Non-microbiologically-confirmed TB	Missing	1
2005	FEMALE	0	0 to 04	Age 0-4	NEW	PULMONARY TB	PULMONARY TB		Missing		Non-microbiologically-confirmed TB	Missing	1
2015	MALE	0	0 to 04	Age 0-4	RELAPSE	PULMONARY TB	PULMONARY TB		Negative	Positive	Microbiologically confirmed TB	Negative	1	1
2014	FEMALE	0	0 to 04	Age 0-4	NEW	PULMONARY TB	PULMONARY TB		Missing		Non-microbiologically-confirmed TB	Negative	1	1
2007	FEMALE	0	0 to 04	Age 0-4	NEW	PULMONARY TB	PULMONARY TB		Missing		Non-microbiologically-confirmed TB	Missing	1
2006	FEMALE	0	0 to 04	Age 0-4	NEW	PULMONARY TB	PULMONARY TB		Missing		Non-microbiologically-confirmed TB	Missing	1
2008	FEMALE	0	0 to 04	Age 0-4	NEW	PULMONARY TB	PULMONARY TB		Missing		Non-microbiologically-confirmed TB	Missing	1
2006	FEMALE	0	0 to 04	Age 0-4	NEW	PULMONARY TB	PULMONARY TB		Missing		Non-microbiologically-confirmed TB	Missing	1
2005	MALE	0	0 to 04	Age 0-4	NEW	PULMONARY TB	PULMONARY TB		Missing		Non-microbiologically-confirmed TB	Missing	1
2007	MALE	0	0 to 04	Age 0-4	NEW	PULMONARY TB	PULMONARY TB		Missing		Non-microbiologically-confirmed TB	Missing	1
2006	FEMALE	0	0 to 04	Age 0-4	NEW	PULMONARY TB	PULMONARY TB		Missing		Non-microbiologically-confirmed TB	Missing	1
2006	MALE	0	0 to 04	Age 0-4	NEW	PULMONARY TB	PULMONARY TB		Missing		Non-microbiologically-confirmed TB	Missing	1
2010	MALE	0	0 to 04	Age 0-4	NEW	PULMONARY TB	PULMONARY TB		Missing		Non-microbiologically-confirmed TB	Missing	1
2006	FEMALE	0	0 to 04	Age 0-4	NEW	PULMONARY TB	PULMONARY TB		Missing		Non-microbiologically-confirmed TB	Missing	1
2006	MALE	0	0 to 04	Age 0-4	NEW	PULMONARY TB	PULMONARY TB		Missing		Non-microbiologically-confirmed TB	Missing	1
2013	MALE	0	0 to 04	Age 0-4	NEW	PULMONARY TB	PULMONARY TB		Missing		Non-microbiologically-confirmed TB	Negative	1	1
2015	FEMALE	0	0 to 04	Age 0-4	NEW	PULMONARY TB	PULMONARY TB		Missing		Non-microbiologically-confirmed TB	Negative	1	1
2007	MALE	0	0 to 04	Age 0-4	NEW	EXTRA PULMONARY TB	EXTRA PULMONARY TB		Missing		Non-microbiologically-confirmed TB	Missing	1
2007	MALE	0	0 to 04	Age 0-4	NEW	PULMONARY TB	PULMONARY TB		Missing		Non-microbiologically-confirmed TB	Missing	1
2005	MALE	0	0 to 04	Age 0-4	NEW	PULMONARY TB	PULMONARY TB		Missing		Non-microbiologically-confirmed TB	Missing	1
2006	MALE	0	0 to 04	Age 0-4	NEW	PULMONARY TB	PULMONARY TB		Missing		Non-microbiologically-confirmed TB	Missing	1
2006	MALE	0	0 to 04	Age 0-4	NEW	PULMONARY TB	PULMONARY TB		Missing		Non-microbiologically-confirmed TB	Missing	1
2006	FEMALE	0	0 to 04	Age 0-4	NEW	PULMONARY TB	PULMONARY TB		Missing		Non-microbiologically-confirmed TB	Missing	1
2013	MALE	0	0 to 04	Age 0-4	NEW	PULMONARY TB	PULMONARY TB		Missing		Non-microbiologically-confirmed TB	Negative	1	1
2007	MALE	0	0 to 04	Age 0-4	NEW	PULMONARY TB	PULMONARY TB		Missing		Non-microbiologically-confirmed TB	Missing	1
2007	MALE	0	0 to 04	Age 0-4	NEW	PULMONARY TB	PULMONARY TB		Missing		Non-microbiologically-confirmed TB	Missing	1
2005	MALE	0	0 to 04	Age 0-4	RELAPSE	PULMONARY TB	PULMONARY TB		Missing		Non-microbiologically-confirmed TB	Missing	1
2007	FEMALE	0	0 to 04	Age 0-4	NEW	PULMONARY TB	PULMONARY TB		Missing		Non-microbiologically-confirmed TB	Missing	1
2006	MALE	0	0 to 04	Age 0-4	NEW	PULMONARY TB	PULMONARY TB		Missing		Non-microbiologically-confirmed TB	Missing	1
2007	FEMALE	0	0 to 04	Age 0-4	NEW	PULMONARY TB	PULMONARY TB		Missing		Non-microbiologically-confirmed TB	Missing	1
2006	MALE	0	0 to 04	Age 0-4	NEW	PULMONARY TB	PULMONARY TB		Missing		Non-microbiologically-confirmed TB	Missing	1
2006	FEMALE	0	0 to 04	Age 0-4	NEW	PULMONARY TB	PULMONARY TB		Missing		Non-microbiologically-confirmed TB	Missing	1
2008	FEMALE	0	0 to 04	Age 0-4	NEW	EXTRA PULMONARY TB	EXTRA PULMONARY TB		Missing		Non-microbiologically-confirmed TB	Negative	1	1
2005	MALE	0	0 to 04	Age 0-4	NEW	PULMONARY TB	PULMONARY TB		Missing		Non-microbiologically-confirmed TB	Missing	1
2013	MALE	0	0 to 04	Age 0-4	NEW	PULMONARY TB	PULMONARY TB		Missing		Non-microbiologically-confirmed TB	Negative	1	1
2005	MALE	0	0 to 04	Age 0-4	NEW	PULMONARY TB	PULMONARY TB		Missing		Non-microbiologically-confirmed TB	Missing	1
2006	FEMALE	0	0 to 04	Age 0-4	NEW	PULMONARY TB	PULMONARY TB		Missing		Non-microbiologically-confirmed TB	Missing	1
2005	MALE	0	0 to 04	Age 0-4	NEW	PULMONARY TB	PULMONARY TB		Missing		Non-microbiologically-confirmed TB	Missing	1
2006	MALE	0	0 to 04	Age 0-4	NEW	PULMONARY TB	PULMONARY TB		Missing		Non-microbiologically-confirmed TB	Missing	1
2005	FEMALE	0	0 to 04	Age 0-4	NEW	PULMONARY TB	PULMONARY TB		Missing		Non-microbiologically-confirmed TB	Missing	1
2006	FEMALE	0	0 to 04	Age 0-4	NEW	PULMONARY TB	PULMONARY TB		Missing		Non-microbiologically-confirmed TB	Missing	1
2007	FEMALE	0	0 to 04	Age 0-4	NEW	PULMONARY TB	PULMONARY TB		Missing		Non-microbiologically-confirmed TB	Missing	1
2006	MALE	0	0 to 04	Age 0-4	NEW	PULMONARY TB	PULMONARY TB		Missing		Non-microbiologically-confirmed TB	Missing	1
2007	FEMALE	0	0 to 04	Age 0-4	NEW	PULMONARY TB	PULMONARY TB		Missing		Non-microbiologically-confirmed TB	Missing	1
2006	MALE	0	0 to 04	Age 0-4	NEW	PULMONARY TB	PULMONARY TB		Missing		Non-microbiologically-confirmed TB	Missing	1
2007	MALE	0	0 to 04	Age 0-4	NEW	PULMONARY TB	PULMONARY TB		Missing		Non-microbiologically-confirmed TB	Missing	1
2014	MALE	0	0 to 04	Age 0-4	NEW	PULMONARY TB	PULMONARY TB		Missing		Non-microbiologically-confirmed TB	Negative	1	1
2006	FEMALE	0	0 to 04	Age 0-4	NEW	PULMONARY TB	PULMONARY TB		Missing		Non-microbiologically-confirmed TB	Missing	1
2005	MALE	0	0 to 04	Age 0-4	NEW	PULMONARY TB	PULMONARY TB		Missing		Non-microbiologically-confirmed TB	Missing	1
2006	FEMALE	0	0 to 04	Age 0-4	NEW	PULMONARY TB	PULMONARY TB		Missing		Non-microbiologically-confirmed TB	Missing	1
2008	FEMALE	0	0 to 04	Age 0-4	NEW	PULMONARY TB	PULMONARY TB		Missing		Non-microbiologically-confirmed TB	Missing	1
2007	MALE	0	0 to 04	Age 0-4	NEW	PULMONARY TB	PULMONARY TB		Missing		Non-microbiologically-confirmed TB	Missing	1
2012	MALE	0	0 to 04	Age 0-4	NEW	PULMONARY TB	PULMONARY TB		Missing		Non-microbiologically-confirmed TB	Negative	1	1
2014	FEMALE	0	0 to 04	Age 0-4	NEW	PULMONARY TB	PULMONARY TB		Negative		Non-microbiologically-confirmed TB	Positive	1	1
2005	FEMALE	0	0 to 04	Age 0-4	NEW	PULMONARY TB	PULMONARY TB		Missing		Non-microbiologically-confirmed TB	Missing	1
2014	FEMALE	0	0 to 04	Age 0-4	NEW	PULMONARY TB	PULMONARY TB		Positive		Microbiologically confirmed TB	Positive	1	1
2008	FEMALE	0	0 to 04	Age 0-4	NEW	PULMONARY TB	PULMONARY TB		Missing		Non-microbiologically-confirmed TB	Missing	1
2006	MALE	0	0 to 04	Age 0-4	NEW	PULMONARY TB	PULMONARY TB		Missing		Non-microbiologically-confirmed TB	Missing	1
2006	MALE	0	0 to 04	Age 0-4	NEW	PULMONARY TB	PULMONARY TB		Missing		Non-microbiologically-confirmed TB	Missing	1
2006	MALE	0	0 to 04	Age 0-4	NEW	PULMONARY TB	PULMONARY TB		Missing		Non-microbiologically-confirmed TB	Missing	1
2006	FEMALE	0	0 to 04	Age 0-4	NEW	PULMONARY TB	PULMONARY TB		Missing		Non-microbiologically-confirmed TB	Missing	1
2005	FEMALE	0	0 to 04	Age 0-4	NEW	PULMONARY TB	PULMONARY TB		Missing		Non-microbiologically-confirmed TB	Missing	1
2014	MALE	0	0 to 04	Age 0-4	NEW	PULMONARY TB	PULMONARY TB		Positive	Positive	Microbiologically confirmed TB	Negative	1	1
2006	FEMALE	0	0 to 04	Age 0-4	NEW	PULMONARY TB	PULMONARY TB		Missing		Non-microbiologically-confirmed TB	Missing	1
2006	FEMALE	0	0 to 04	Age 0-4	NEW	PULMONARY TB	PULMONARY TB		Missing		Non-microbiologically-confirmed TB	Missing	1
2005	FEMALE	0	0 to 04	Age 0-4	NEW	PULMONARY TB	PULMONARY TB		Missing		Non-microbiologically-confirmed TB	Missing	1
2006	MALE	0	0 to 04	Age 0-4	NEW	PULMONARY TB	PULMONARY TB		Missing		Non-microbiologically-confirmed TB	Missing	1
2014	MALE	0	0 to 04	Age 0-4	NEW	PULMONARY TB	PULMONARY TB		Positive		Microbiologically confirmed TB	Negative	1	1
2013	MALE	0	0 to 04	Age 0-4	NEW	EXTRA PULMONARY TB	EXTRA PULMONARY TB		Missing		Non-microbiologically-confirmed TB	Positive	1	1
2005	MALE	0	0 to 04	Age 0-4	NEW	PULMONARY TB	PULMONARY TB		Missing		Non-microbiologically-confirmed TB	Missing	1
2014	FEMALE	0	0 to 04	Age 0-4	NEW	PULMONARY TB	PULMONARY TB		Positive		Microbiologically confirmed TB	Positive	1	1
2014	MALE	0	0 to 04	Age 0-4	NEW	PULMONARY TB	PULMONARY TB		Negative	Positive	Microbiologically confirmed TB	Negative	1	1
2010	MALE	0.0027379	0 to 04	Age 0-4	NEW	PULMONARY TB	PULMONARY TB		Missing		Non-microbiologically-confirmed TB	Missing	1
2010	MALE	0.0054757	0 to 04	Age 0-4	NEW	PULMONARY TB	PULMONARY TB		Missing		Non-microbiologically-confirmed TB	Missing	1
2014	MALE	0.0054757	0 to 04	Age 0-4	NEW	PULMONARY TB	PULMONARY TB		Missing		Non-microbiologically-confirmed TB	Missing	1
2014	FEMALE	0.0164271	0 to 04	Age 0-4	NEW	PULMONARY TB	PULMONARY TB	Positive	Positive	Positive	Microbiologically confirmed TB	Positive	1	1
2015	FEMALE	0.019165	0 to 04	Age 0-4	NEW	PULMONARY TB	PULMONARY TB		Missing		Non-microbiologically-confirmed TB	Negative	1	1
2015	FEMALE	0.0219028	0 to 04	Age 0-4	NEW	PULMONARY TB	PULMONARY TB		Missing		Non-microbiologically-confirmed TB	Negative	1	1
2012	MALE	0.0246407	0 to 04	Age 0-4	NEW	PULMONARY TB	PULMONARY TB		Missing		Non-microbiologically-confirmed TB	Negative	1	1
2015	MALE	0.0246407	0 to 04	Age 0-4	NEW	PULMONARY TB	PULMONARY TB		Missing		Non-microbiologically-confirmed TB	Negative	1	1
2015	MALE	0.0246407	0 to 04	Age 0-4	NEW	PULMONARY TB	PULMONARY TB		Missing		Non-microbiologically-confirmed TB	Positive	1	1
2013	FEMALE	0.0273785	0 to 04	Age 0-4	NEW	PULMONARY TB	PULMONARY TB		Missing		Non-microbiologically-confirmed TB	Negative	1	1
2012	MALE	0.0273785	0 to 04	Age 0-4	NEW	PULMONARY TB	PULMONARY TB		Missing		Non-microbiologically-confirmed TB	Negative	1	1
2011	MALE	0.0301164	0 to 04	Age 0-4	NEW	PULMONARY TB	PULMONARY TB		Missing		Non-microbiologically-confirmed TB	Missing	1
2015	MALE	0.0328542	0 to 04	Age 0-4	NEW	PULMONARY TB	PULMONARY TB		Missing		Non-microbiologically-confirmed TB	Positive	1	1
2014	MALE	0.0328542	0 to 04	Age 0-4	NEW	PULMONARY TB	PULMONARY TB		Missing		Non-microbiologically-confirmed TB	Negative	1	1
2015	MALE	0.0355921	0 to 04	Age 0-4	NEW	PULMONARY TB	PULMONARY TB		Missing		Non-microbiologically-confirmed TB	Negative	1	1
2014	FEMALE	0.0438056	0 to 04	Age 0-4	NEW	PULMONARY TB	PULMONARY TB		Missing		Non-microbiologically-confirmed TB	Negative	1	1
2015	MALE	0.0438056	0 to 04	Age 0-4	NEW	PULMONARY TB	PULMONARY TB		Missing		Non-microbiologically-confirmed TB	Negative	1	1
2010	MALE	0.0438056	0 to 04	Age 0-4	NEW	PULMONARY TB	PULMONARY TB		Missing		Non-microbiologically-confirmed TB	Missing	1
2015	MALE	0.054757	0 to 04	Age 0-4	NEW	PULMONARY TB	PULMONARY TB		Missing		Non-microbiologically-confirmed TB	Missing	1
2011	MALE	0.054757	0 to 04	Age 0-4	NEW	PULMONARY TB	PULMONARY TB		Missing		Non-microbiologically-confirmed TB	Missing	1
2013	MALE	0.0657084	0 to 04	Age 0-4	NEW	PULMONARY TB	PULMONARY TB		Missing		Non-microbiologically-confirmed TB	Missing	1
2014	FEMALE	0.0657084	0 to 04	Age 0-4	NEW	EXTRA PULMONARY TB	EXTRA PULMONARY TB		Missing		Non-microbiologically-confirmed TB	Negative	1	1
2015	MALE	0.0657084	0 to 04	Age 0-4	NEW	PULMONARY TB	PULMONARY TB		Missing		Non-microbiologically-confirmed TB	Missing	1
2015	MALE	0.0657084	0 to 04	Age 0-4	NEW	PULMONARY TB	PULMONARY TB		Missing		Non-microbiologically-confirmed TB	Negative	1	1
2015	MALE	0.0684463	0 to 04	Age 0-4	NEW	PULMONARY TB	PULMONARY TB		Missing		Non-microbiologically-confirmed TB	Negative	1	1
2015	MALE	0.0766598	0 to 04	Age 0-4	NEW	PULMONARY TB	PULMONARY TB		Missing		Non-microbiologically-confirmed TB	Negative	1	1
2012	MALE	0.0766598	0 to 04	Age 0-4	NEW	PULMONARY TB	PULMONARY TB		Missing		Non-microbiologically-confirmed TB	Negative	1	1
2014	MALE	0.0848734	0 to 04	Age 0-4	NEW	PULMONARY TB	PULMONARY TB		Missing		Non-microbiologically-confirmed TB	Missing	1
2014	MALE	0.0848734	0 to 04	Age 0-4	NEW	EXTRA PULMONARY TB	EXTRA PULMONARY TB		Negative		Non-microbiologically-confirmed TB	Positive	1	1
2015	MALE	0.0876112	0 to 04	Age 0-4	NEW	PULMONARY TB	PULMONARY TB		Missing		Non-microbiologically-confirmed TB	Negative	1	1
2015	FEMALE	0.0876112	0 to 04	Age 0-4	NEW	PULMONARY TB	PULMONARY TB		Missing		Non-microbiologically-confirmed TB	Negative	1	1
2013	MALE	0.101301	0 to 04	Age 0-4	NEW	PULMONARY TB	PULMONARY TB		Missing		Non-microbiologically-confirmed TB	Negative	1	1
2014	MALE	0.106776	0 to 04	Age 0-4	NEW	PULMONARY TB	PULMONARY TB		Missing		Non-microbiologically-confirmed TB	Missing	1
2013	FEMALE	0.11499	0 to 04	Age 0-4	NEW	PULMONARY TB	PULMONARY TB		Missing		Non-microbiologically-confirmed TB	Missing	1
2012	MALE	0.120465	0 to 04	Age 0-4	NEW	PULMONARY TB	PULMONARY TB		Missing		Non-microbiologically-confirmed TB	Positive	1	1
2012	MALE	0.125941	0 to 04	Age 0-4	NEW	PULMONARY TB	PULMONARY TB		Missing		Non-microbiologically-confirmed TB	Missing	1
2013	MALE	0.125941	0 to 04	Age 0-4	NEW	PULMONARY TB	PULMONARY TB		Missing		Non-microbiologically-confirmed TB	Negative	1	1
2012	MALE	0.128679	0 to 04	Age 0-4	NEW	PULMONARY TB	PULMONARY TB		Missing		Non-microbiologically-confirmed TB	Negative	1	1
2014	MALE	0.131417	0 to 04	Age 0-4	NEW	PULMONARY TB	PULMONARY TB		Missing		Non-microbiologically-confirmed TB	Negative	1	1
2013	MALE	0.134155	0 to 04	Age 0-4	NEW	PULMONARY TB	PULMONARY TB	Positive	Negative		Microbiologically confirmed TB	Negative	1	1
2009	MALE	0.134155	0 to 04	Age 0-4	NEW	PULMONARY TB	PULMONARY TB		Missing		Non-microbiologically-confirmed TB	Positive	1	1
2011	MALE	0.134155	0 to 04	Age 0-4	NEW	PULMONARY TB	PULMONARY TB		Missing		Non-microbiologically-confirmed TB	Missing	1
2013	FEMALE	0.134155	0 to 04	Age 0-4	NEW	PULMONARY TB	PULMONARY TB		Missing		Non-microbiologically-confirmed TB	Negative	1	1
2015	MALE	0.136893	0 to 04	Age 0-4	NEW	PULMONARY TB	PULMONARY TB		Positive	Positive	Microbiologically confirmed TB	Negative	1	1
2015	MALE	0.142368	0 to 04	Age 0-4	NEW	PULMONARY TB	PULMONARY TB		Missing		Non-microbiologically-confirmed TB	Negative	1	1
2015	FEMALE	0.142368	0 to 04	Age 0-4	NEW	PULMONARY TB	PULMONARY TB		Missing		Non-microbiologically-confirmed TB	Negative	1	1
2014	MALE	0.142368	0 to 04	Age 0-4	NEW	PULMONARY TB	PULMONARY TB		Missing		Non-microbiologically-confirmed TB	Negative	1	1
2011	MALE	0.142368	0 to 04	Age 0-4	NEW	PULMONARY TB	PULMONARY TB		Missing		Non-microbiologically-confirmed TB	Missing	1
2013	MALE	0.145106	0 to 04	Age 0-4	NEW	PULMONARY TB	PULMONARY TB		Missing		Non-microbiologically-confirmed TB	Missing	1
2013	FEMALE	0.145106	0 to 04	Age 0-4	NEW	PULMONARY TB	PULMONARY TB		Missing		Non-microbiologically-confirmed TB	Missing	1
2012	MALE	0.150582	0 to 04	Age 0-4	NEW	PULMONARY TB	PULMONARY TB		Missing		Non-microbiologically-confirmed TB	Negative	1	1
2012	MALE	0.15332	0 to 04	Age 0-4	NEW	PULMONARY TB	PULMONARY TB		Missing		Non-microbiologically-confirmed TB	Missing	1
2015	MALE	0.156057	0 to 04	Age 0-4	NEW	PULMONARY TB	PULMONARY TB		Missing		Non-microbiologically-confirmed TB	Negative	1	1
2012	FEMALE	0.158795	0 to 04	Age 0-4	NEW	PULMONARY TB	PULMONARY TB		Missing		Non-microbiologically-confirmed TB	Negative	1	1
2014	FEMALE	0.158795	0 to 04	Age 0-4	NEW	PULMONARY TB	PULMONARY TB		Missing		Non-microbiologically-confirmed TB	Negative	1	1
2013	FEMALE	0.161533	0 to 04	Age 0-4	NEW	PULMONARY TB	PULMONARY TB		Missing		Non-microbiologically-confirmed TB	Negative	1	1
2013	MALE	0.161533	0 to 04	Age 0-4	NEW	PULMONARY TB	PULMONARY TB		Missing		Non-microbiologically-confirmed TB	Negative	1	1
2015	MALE	0.161533	0 to 04	Age 0-4	NEW	PULMONARY TB	PULMONARY TB		Missing		Non-microbiologically-confirmed TB	Positive	1	1
2014	FEMALE	0.167009	0 to 04	Age 0-4	NEW	PULMONARY TB	PULMONARY TB		Missing		Non-microbiologically-confirmed TB	Positive	1	1
2015	MALE	0.167009	0 to 04	Age 0-4	NEW	PULMONARY TB	PULMONARY TB		Missing		Non-microbiologically-confirmed TB	Negative	1	1
2014	FEMALE	0.169747	0 to 04	Age 0-4	NEW	PULMONARY TB	PULMONARY TB		Missing		Non-microbiologically-confirmed TB	Negative	1	1
2014	FEMALE	0.172485	0 to 04	Age 0-4	NEW	PULMONARY TB	PULMONARY TB		Missing		Non-microbiologically-confirmed TB	Missing	1
2012	FEMALE	0.172485	0 to 04	Age 0-4	NEW	PULMONARY TB	PULMONARY TB		Missing		Non-microbiologically-confirmed TB	Negative	1	1
2011	MALE	0.172485	0 to 04	Age 0-4	NEW	PULMONARY TB	PULMONARY TB		Missing		Non-microbiologically-confirmed TB	Missing	1
2014	FEMALE	0.175223	0 to 04	Age 0-4	NEW	PULMONARY TB	PULMONARY TB		Missing		Non-microbiologically-confirmed TB	Negative	1	1
2012	FEMALE	0.175223	0 to 04	Age 0-4	NEW	PULMONARY TB	PULMONARY TB		Missing		Non-microbiologically-confirmed TB	Missing	1
2015	FEMALE	0.175223	0 to 04	Age 0-4	NEW	PULMONARY TB	PULMONARY TB		Missing		Non-microbiologically-confirmed TB	Negative	1	1
2014	MALE	0.17796	0 to 04	Age 0-4	NEW	PULMONARY TB	PULMONARY TB		Missing		Non-microbiologically-confirmed TB	Negative	1	1
2014	MALE	0.17796	0 to 04	Age 0-4	NEW	PULMONARY TB	PULMONARY TB		Missing		Non-microbiologically-confirmed TB	Negative	1	1
2009	FEMALE	0.180698	0 to 04	Age 0-4	NEW	PULMONARY TB	PULMONARY TB		Missing		Non-microbiologically-confirmed TB	Missing	1
2015	FEMALE	0.183436	0 to 04	Age 0-4	NEW	PULMONARY TB	PULMONARY TB		Negative	Positive	Microbiologically confirmed TB	Positive	1	1
2015	FEMALE	0.183436	0 to 04	Age 0-4	NEW	PULMONARY TB	PULMONARY TB		Missing		Non-microbiologically-confirmed TB	Negative	1	1
2015	MALE	0.186174	0 to 04	Age 0-4	NEW	PULMONARY TB	PULMONARY TB		Missing		Non-microbiologically-confirmed TB	Negative	1	1
2014	MALE	0.186174	0 to 04	Age 0-4	NEW	PULMONARY TB	PULMONARY TB		Missing		Non-microbiologically-confirmed TB	Negative	1	1
2014	FEMALE	0.19165	0 to 04	Age 0-4	NEW	PULMONARY TB	PULMONARY TB		Missing		Non-microbiologically-confirmed TB	Negative	1	1
2010	MALE	0.194387	0 to 04	Age 0-4	NEW	PULMONARY TB	PULMONARY TB		Missing		Non-microbiologically-confirmed TB	Positive	1	1
2014	MALE	0.199863	0 to 04	Age 0-4	NEW	PULMONARY TB	PULMONARY TB		Missing		Non-microbiologically-confirmed TB	Negative	1	1
2015	FEMALE	0.202601	0 to 04	Age 0-4	NEW	PULMONARY TB	PULMONARY TB		Missing		Non-microbiologically-confirmed TB	Negative	1	1
2013	FEMALE	0.205339	0 to 04	Age 0-4	NEW	PULMONARY TB	PULMONARY TB		Missing		Non-microbiologically-confirmed TB	Negative	1	1
2013	MALE	0.208077	0 to 04	Age 0-4	NEW	PULMONARY TB	PULMONARY TB		Missing		Non-microbiologically-confirmed TB	Negative	1	1
2014	FEMALE	0.213552	0 to 04	Age 0-4	NEW	PULMONARY TB	PULMONARY TB		Missing		Non-microbiologically-confirmed TB	Negative	1	1
2015	FEMALE	0.213552	0 to 04	Age 0-4	NEW	PULMONARY TB	PULMONARY TB		Missing		Non-microbiologically-confirmed TB	Negative	1	1
2015	FEMALE	0.21629	0 to 04	Age 0-4	NEW	PULMONARY TB	PULMONARY TB		Missing		Non-microbiologically-confirmed TB	Missing	1
2015	FEMALE	0.21629	0 to 04	Age 0-4	NEW	PULMONARY TB	PULMONARY TB		Missing		Non-microbiologically-confirmed TB	Negative	1	1
2009	MALE	0.219028	0 to 04	Age 0-4	NEW	PULMONARY TB	PULMONARY TB		Missing		Non-microbiologically-confirmed TB	Positive	1	1
2015	MALE	0.219028	0 to 04	Age 0-4	NEW	PULMONARY TB	PULMONARY TB		Missing		Non-microbiologically-confirmed TB	Missing	1
2009	MALE	0.221766	0 to 04	Age 0-4	NEW	PULMONARY TB	PULMONARY TB		Missing		Non-microbiologically-confirmed TB	Missing	1
2011	FEMALE	0.221766	0 to 04	Age 0-4	NEW	PULMONARY TB	PULMONARY TB		Missing		Non-microbiologically-confirmed TB	Negative	1	1
2015	FEMALE	0.221766	0 to 04	Age 0-4	NEW	PULMONARY TB	PULMONARY TB		Missing		Non-microbiologically-confirmed TB	Negative	1	1
2015	FEMALE	0.227242	0 to 04	Age 0-4	NEW	PULMONARY TB	PULMONARY TB		Missing		Non-microbiologically-confirmed TB	Negative	1	1
2015	FEMALE	0.22998	0 to 04	Age 0-4	NEW	PULMONARY TB	PULMONARY TB		Missing		Non-microbiologically-confirmed TB	Missing	1
2010	MALE	0.22998	0 to 04	Age 0-4	NEW	PULMONARY TB	PULMONARY TB		Missing		Non-microbiologically-confirmed TB	Missing	1
2015	FEMALE	0.22998	0 to 04	Age 0-4	NEW	PULMONARY TB	PULMONARY TB		Missing		Non-microbiologically-confirmed TB	Negative	1	1
2014	MALE	0.22998	0 to 04	Age 0-4	NEW	PULMONARY TB	PULMONARY TB		Missing		Non-microbiologically-confirmed TB	Negative	1	1
2014	FEMALE	0.22998	0 to 04	Age 0-4	NEW	PULMONARY TB	PULMONARY TB		Missing		Non-microbiologically-confirmed TB	Missing	1
2014	MALE	0.238193	0 to 04	Age 0-4	NEW	PULMONARY TB	PULMONARY TB		Missing		Non-microbiologically-confirmed TB	Negative	1	1
2010	MALE	0.238193	0 to 04	Age 0-4	NEW	PULMONARY TB	PULMONARY TB		Missing		Non-microbiologically-confirmed TB	Missing	1
2015	FEMALE	0.240931	0 to 04	Age 0-4	NEW	PULMONARY TB	PULMONARY TB		Missing		Non-microbiologically-confirmed TB	Negative	1	1
2012	FEMALE	0.243669	0 to 04	Age 0-4	NEW	PULMONARY TB	PULMONARY TB		Missing		Non-microbiologically-confirmed TB	Negative	1	1
2010	FEMALE	0.243669	0 to 04	Age 0-4	NEW	PULMONARY TB	PULMONARY TB		Missing		Non-microbiologically-confirmed TB	Missing	1
2013	FEMALE	0.246407	0 to 04	Age 0-4	NEW	PULMONARY TB	PULMONARY TB		Missing		Non-microbiologically-confirmed TB	Negative	1	1
2010	FEMALE	0.246407	0 to 04	Age 0-4	NEW	PULMONARY TB	PULMONARY TB		Missing		Non-microbiologically-confirmed TB	Negative	1	1
2009	FEMALE	0.251882	0 to 04	Age 0-4	NEW	PULMONARY TB	PULMONARY TB		Missing		Non-microbiologically-confirmed TB	Negative	1	1
2015	MALE	0.257358	0 to 04	Age 0-4	NEW	PULMONARY TB	PULMONARY TB		Missing		Non-microbiologically-confirmed TB	Negative	1	1
2011	FEMALE	0.257358	0 to 04	Age 0-4	NEW	PULMONARY TB	PULMONARY TB		Missing		Non-microbiologically-confirmed TB	Negative	1	1
2011	FEMALE	0.257358	0 to 04	Age 0-4	NEW	PULMONARY TB	PULMONARY TB		Missing		Non-microbiologically-confirmed TB	Missing	1
2011	MALE	0.262834	0 to 04	Age 0-4	NEW	PULMONARY TB	PULMONARY TB		Missing		Non-microbiologically-confirmed TB	Missing	1
2011	MALE	0.262834	0 to 04	Age 0-4	NEW	PULMONARY TB	PULMONARY TB		Missing		Non-microbiologically-confirmed TB	Missing	1
2014	MALE	0.262834	0 to 04	Age 0-4	NEW	PULMONARY TB	PULMONARY TB		Missing		Non-microbiologically-confirmed TB	Negative	1	1
2012	FEMALE	0.262834	0 to 04	Age 0-4	NEW	PULMONARY TB	PULMONARY TB		Missing		Non-microbiologically-confirmed TB	Negative	1	1
2014	MALE	0.265572	0 to 04	Age 0-4	NEW	PULMONARY TB	PULMONARY TB		Missing		Non-microbiologically-confirmed TB	Negative	1	1
2014	MALE	0.265572	0 to 04	Age 0-4	NEW	PULMONARY TB	PULMONARY TB		Missing		Non-microbiologically-confirmed TB	Negative	1	1
2013	MALE	0.265572	0 to 04	Age 0-4	NEW	PULMONARY TB	PULMONARY TB		Missing		Non-microbiologically-confirmed TB	Negative	1	1
2014	MALE	0.268309	0 to 04	Age 0-4	NEW	PULMONARY TB	PULMONARY TB		Missing		Non-microbiologically-confirmed TB	Negative	1	1
2015	MALE	0.271047	0 to 04	Age 0-4	NEW	PULMONARY TB	PULMONARY TB		Missing		Non-microbiologically-confirmed TB	Negative	1	1
2013	MALE	0.271047	0 to 04	Age 0-4	NEW	PULMONARY TB	PULMONARY TB		Missing		Non-microbiologically-confirmed TB	Missing	1
2014	FEMALE	0.271047	0 to 04	Age 0-4	NEW	PULMONARY TB	PULMONARY TB		Missing		Non-microbiologically-confirmed TB	Negative	1	1
2012	FEMALE	0.273785	0 to 04	Age 0-4	NEW	PULMONARY TB	PULMONARY TB		Missing		Non-microbiologically-confirmed TB	Positive	1	1
2011	MALE	0.276523	0 to 04	Age 0-4	NEW	PULMONARY TB	PULMONARY TB		Missing		Non-microbiologically-confirmed TB	Missing	1
2010	FEMALE	0.276523	0 to 04	Age 0-4	NEW	PULMONARY TB	PULMONARY TB		Missing		Non-microbiologically-confirmed TB	Missing	1
2015	MALE	0.279261	0 to 04	Age 0-4	NEW	PULMONARY TB	PULMONARY TB		Missing		Non-microbiologically-confirmed TB	Negative	1	1
2014	MALE	0.279261	0 to 04	Age 0-4	NEW	PULMONARY TB	PULMONARY TB		Missing		Non-microbiologically-confirmed TB	Negative	1	1
2013	MALE	0.281999	0 to 04	Age 0-4	NEW	PULMONARY TB	PULMONARY TB		Missing		Non-microbiologically-confirmed TB	Negative	1	1
2012	MALE	0.281999	0 to 04	Age 0-4	NEW	PULMONARY TB	PULMONARY TB		Missing		Non-microbiologically-confirmed TB	Negative	1	1
2015	MALE	0.281999	0 to 04	Age 0-4	NEW	PULMONARY TB	PULMONARY TB		Missing		Non-microbiologically-confirmed TB	Missing	1
2014	FEMALE	0.281999	0 to 04	Age 0-4	NEW	PULMONARY TB	PULMONARY TB		Missing		Non-microbiologically-confirmed TB	Missing	1
2013	MALE	0.284737	0 to 04	Age 0-4	NEW	PULMONARY TB	PULMONARY TB		Missing		Non-microbiologically-confirmed TB	Negative	1	1
2015	FEMALE	0.284737	0 to 04	Age 0-4	NEW	PULMONARY TB	PULMONARY TB		Missing		Non-microbiologically-confirmed TB	Positive	1	1
2013	MALE	0.284737	0 to 04	Age 0-4	NEW	PULMONARY TB	PULMONARY TB		Missing		Non-microbiologically-confirmed TB	Negative	1	1
2008	FEMALE	0.284737	0 to 04	Age 0-4	NEW	PULMONARY TB	PULMONARY TB		Missing		Non-microbiologically-confirmed TB	Missing	1
2014	FEMALE	0.284737	0 to 04	Age 0-4	NEW	PULMONARY TB	PULMONARY TB		Missing		Non-microbiologically-confirmed TB	Negative	1	1
2010	MALE	0.290212	0 to 04	Age 0-4	NEW	PULMONARY TB	PULMONARY TB		Missing		Non-microbiologically-confirmed TB	Missing	1
2014	FEMALE	0.29295	0 to 04	Age 0-4	NEW	PULMONARY TB	PULMONARY TB		Missing		Non-microbiologically-confirmed TB	Missing	1
2012	MALE	0.29295	0 to 04	Age 0-4	NEW	PULMONARY TB	PULMONARY TB		Missing		Non-microbiologically-confirmed TB	Positive	1	1
2010	MALE	0.29295	0 to 04	Age 0-4	NEW	PULMONARY TB	PULMONARY TB		Missing		Non-microbiologically-confirmed TB	Positive	1	1
2010	MALE	0.29295	0 to 04	Age 0-4	NEW	PULMONARY TB	PULMONARY TB		Missing		Non-microbiologically-confirmed TB	Missing	1
2010	FEMALE	0.295688	0 to 04	Age 0-4	NEW	PULMONARY TB	PULMONARY TB		Missing		Non-microbiologically-confirmed TB	Positive	1	1
2010	FEMALE	0.301164	0 to 04	Age 0-4	NEW	PULMONARY TB	PULMONARY TB		Missing		Non-microbiologically-confirmed TB	Missing	1
2010	FEMALE	0.303901	0 to 04	Age 0-4	NEW	PULMONARY TB	PULMONARY TB		Missing		Non-microbiologically-confirmed TB	Negative	1	1
2013	MALE	0.303901	0 to 04	Age 0-4	NEW	PULMONARY TB	PULMONARY TB		Missing		Non-microbiologically-confirmed TB	Missing	1
2010	FEMALE	0.306639	0 to 04	Age 0-4	NEW	PULMONARY TB	PULMONARY TB		Missing		Non-microbiologically-confirmed TB	Missing	1
2011	MALE	0.306639	0 to 04	Age 0-4	NEW	PULMONARY TB	PULMONARY TB		Missing		Non-microbiologically-confirmed TB	Negative	1	1
2012	MALE	0.309377	0 to 04	Age 0-4	NEW	PULMONARY TB	PULMONARY TB		Missing		Non-microbiologically-confirmed TB	Missing	1
2011	MALE	0.309377	0 to 04	Age 0-4	NEW	PULMONARY TB	PULMONARY TB		Missing		Non-microbiologically-confirmed TB	Missing	1
2012	FEMALE	0.312115	0 to 04	Age 0-4	NEW	PULMONARY TB	PULMONARY TB		Missing		Non-microbiologically-confirmed TB	Negative	1	1
2010	MALE	0.314853	0 to 04	Age 0-4	NEW	PULMONARY TB	PULMONARY TB		Missing		Non-microbiologically-confirmed TB	Missing	1
2014	FEMALE	0.320329	0 to 04	Age 0-4	NEW	PULMONARY TB	PULMONARY TB		Missing		Non-microbiologically-confirmed TB	Positive	1	1
2014	MALE	0.320329	0 to 04	Age 0-4	NEW	PULMONARY TB	PULMONARY TB		Missing		Non-microbiologically-confirmed TB	Negative	1	1
2013	MALE	0.320329	0 to 04	Age 0-4	NEW	PULMONARY TB	PULMONARY TB		Missing		Non-microbiologically-confirmed TB	Negative	1	1
2008	MALE	0.323066	0 to 04	Age 0-4	NEW	PULMONARY TB	PULMONARY TB		Missing		Non-microbiologically-confirmed TB	Missing	1
2011	FEMALE	0.325804	0 to 04	Age 0-4	NEW	PULMONARY TB	PULMONARY TB		Missing		Non-microbiologically-confirmed TB	Missing	1
2014	FEMALE	0.328542	0 to 04	Age 0-4	NEW	PULMONARY TB	PULMONARY TB		Missing		Non-microbiologically-confirmed TB	Missing	1
2013	FEMALE	0.33128	0 to 04	Age 0-4	NEW	PULMONARY TB	PULMONARY TB		Missing		Non-microbiologically-confirmed TB	Negative	1	1
2014	FEMALE	0.334018	0 to 04	Age 0-4	NEW	PULMONARY TB	PULMONARY TB		Negative		Non-microbiologically-confirmed TB	Positive	1	1
2012	MALE	0.339494	0 to 04	Age 0-4	NEW	PULMONARY TB	PULMONARY TB		Missing		Non-microbiologically-confirmed TB	Negative	1	1
2011	MALE	0.339494	0 to 04	Age 0-4	NEW	PULMONARY TB	PULMONARY TB		Missing		Non-microbiologically-confirmed TB	Missing	1
2013	MALE	0.339494	0 to 04	Age 0-4	NEW	PULMONARY TB	PULMONARY TB		Missing		Non-microbiologically-confirmed TB	Negative	1	1
2015	MALE	0.339494	0 to 04	Age 0-4	NEW	PULMONARY TB	PULMONARY TB		Positive	Positive	Microbiologically confirmed TB	Negative	1	1
2014	FEMALE	0.339494	0 to 04	Age 0-4	NEW	PULMONARY TB	PULMONARY TB		Missing		Non-microbiologically-confirmed TB	Negative	1	1
2014	FEMALE	0.339494	0 to 04	Age 0-4	NEW	PULMONARY TB	PULMONARY TB		Missing		Non-microbiologically-confirmed TB	Negative	1	1
2013	MALE	0.344969	0 to 04	Age 0-4	NEW	PULMONARY TB	PULMONARY TB		Missing		Non-microbiologically-confirmed TB	Negative	1	1
2008	MALE	0.347707	0 to 04	Age 0-4	NEW	PULMONARY TB	PULMONARY TB		Missing		Non-microbiologically-confirmed TB	Missing	1
2015	MALE	0.347707	0 to 04	Age 0-4	NEW	PULMONARY TB	PULMONARY TB		Missing		Non-microbiologically-confirmed TB	Negative	1	1
2015	FEMALE	0.350445	0 to 04	Age 0-4	NEW	PULMONARY TB	PULMONARY TB		Missing		Non-microbiologically-confirmed TB	Negative	1	1
2013	MALE	0.350445	0 to 04	Age 0-4	NEW	PULMONARY TB	PULMONARY TB		Missing		Non-microbiologically-confirmed TB	Negative	1	1
2011	MALE	0.350445	0 to 04	Age 0-4	NEW	PULMONARY TB	PULMONARY TB		Missing		Non-microbiologically-confirmed TB	Negative	1	1
2013	MALE	0.358658	0 to 04	Age 0-4	NEW	PULMONARY TB	PULMONARY TB		Missing		Non-microbiologically-confirmed TB	Missing	1
2015	MALE	0.358658	0 to 04	Age 0-4	NEW	PULMONARY TB	PULMONARY TB		Missing		Non-microbiologically-confirmed TB	Negative	1	1
2015	FEMALE	0.358658	0 to 04	Age 0-4	NEW	PULMONARY TB	PULMONARY TB		Missing		Non-microbiologically-confirmed TB	Missing	1
2011	MALE	0.358658	0 to 04	Age 0-4	NEW	PULMONARY TB	PULMONARY TB		Missing		Non-microbiologically-confirmed TB	Missing	1
2011	FEMALE	0.361396	0 to 04	Age 0-4	NEW	PULMONARY TB	PULMONARY TB		Missing		Non-microbiologically-confirmed TB	Negative	1	1
2011	MALE	0.361396	0 to 04	Age 0-4	NEW	PULMONARY TB	PULMONARY TB		Missing		Non-microbiologically-confirmed TB	Missing	1
2009	FEMALE	0.361396	0 to 04	Age 0-4	NEW	PULMONARY TB	PULMONARY TB		Missing		Non-microbiologically-confirmed TB	Missing	1
2012	FEMALE	0.361396	0 to 04	Age 0-4	NEW	PULMONARY TB	PULMONARY TB		Missing		Non-microbiologically-confirmed TB	Negative	1	1
2012	FEMALE	0.364134	0 to 04	Age 0-4	NEW	PULMONARY TB	PULMONARY TB		Missing		Non-microbiologically-confirmed TB	Positive	1	1
2010	MALE	0.364134	0 to 04	Age 0-4	NEW	PULMONARY TB	PULMONARY TB		Missing		Non-microbiologically-confirmed TB	Negative	1	1
2014	MALE	0.366872	0 to 04	Age 0-4	NEW	PULMONARY TB	PULMONARY TB		Missing		Non-microbiologically-confirmed TB	Negative	1	1
2015	MALE	0.366872	0 to 04	Age 0-4	NEW	PULMONARY TB	PULMONARY TB		Missing		Non-microbiologically-confirmed TB	Negative	1	1
2011	FEMALE	0.36961	0 to 04	Age 0-4	NEW	PULMONARY TB	PULMONARY TB		Missing		Non-microbiologically-confirmed TB	Missing	1
2015	FEMALE	0.36961	0 to 04	Age 0-4	NEW	PULMONARY TB	PULMONARY TB		Missing		Non-microbiologically-confirmed TB	Negative	1	1
2015	FEMALE	0.372348	0 to 04	Age 0-4	NEW	PULMONARY TB	PULMONARY TB		Missing		Non-microbiologically-confirmed TB	Negative	1	1
2012	FEMALE	0.372348	0 to 04	Age 0-4	NEW	PULMONARY TB	PULMONARY TB		Missing		Non-microbiologically-confirmed TB	Negative	1	1
2011	MALE	0.375086	0 to 04	Age 0-4	NEW	PULMONARY TB	PULMONARY TB		Missing		Non-microbiologically-confirmed TB	Negative	1	1
2015	FEMALE	0.375086	0 to 04	Age 0-4	NEW	PULMONARY TB	PULMONARY TB		Missing		Non-microbiologically-confirmed TB	Negative	1	1
2013	MALE	0.375086	0 to 04	Age 0-4	NEW	PULMONARY TB	PULMONARY TB		Missing		Non-microbiologically-confirmed TB	Negative	1	1
2013	MALE	0.380561	0 to 04	Age 0-4	NEW	PULMONARY TB	PULMONARY TB		Missing		Non-microbiologically-confirmed TB	Negative	1	1
2012	FEMALE	0.380561	0 to 04	Age 0-4	NEW	PULMONARY TB	PULMONARY TB	Positive	Missing		Microbiologically confirmed TB	Negative	1	1
2015	FEMALE	0.380561	0 to 04	Age 0-4	NEW	PULMONARY TB	PULMONARY TB		Missing		Non-microbiologically-confirmed TB	Negative	1	1
2011	MALE	0.380561	0 to 04	Age 0-4	NEW	PULMONARY TB	PULMONARY TB		Missing		Non-microbiologically-confirmed TB	Negative	1	1
2013	MALE	0.380561	0 to 04	Age 0-4	NEW	PULMONARY TB	PULMONARY TB		Missing		Non-microbiologically-confirmed TB	Negative	1	1
2012	MALE	0.380561	0 to 04	Age 0-4	NEW	PULMONARY TB	PULMONARY TB		Missing		Non-microbiologically-confirmed TB	Missing	1
2013	MALE	0.383299	0 to 04	Age 0-4	NEW	PULMONARY TB	PULMONARY TB		Missing		Non-microbiologically-confirmed TB	Negative	1	1
2014	FEMALE	0.383299	0 to 04	Age 0-4	NEW	PULMONARY TB	PULMONARY TB		Missing		Non-microbiologically-confirmed TB	Negative	1	1
2012	MALE	0.383299	0 to 04	Age 0-4	NEW	PULMONARY TB	PULMONARY TB		Missing		Non-microbiologically-confirmed TB	Negative	1	1
2014	MALE	0.383299	0 to 04	Age 0-4	NEW	PULMONARY TB	PULMONARY TB		Missing		Non-microbiologically-confirmed TB	Negative	1	1
2013	MALE	0.386037	0 to 04	Age 0-4	NEW	PULMONARY TB	PULMONARY TB		Missing		Non-microbiologically-confirmed TB	Missing	1
2015	MALE	0.386037	0 to 04	Age 0-4	NEW	PULMONARY TB	PULMONARY TB		Missing	Positive	Microbiologically confirmed TB	Negative	1	1
2010	MALE	0.388775	0 to 04	Age 0-4					Positive		Microbiologically confirmed TB	Missing	1
2014	MALE	0.391513	0 to 04	Age 0-4	NEW	PULMONARY TB	PULMONARY TB		Missing		Non-microbiologically-confirmed TB	Negative	1	1
2015	FEMALE	0.391513	0 to 04	Age 0-4	NEW	PULMONARY TB	PULMONARY TB		Missing		Non-microbiologically-confirmed TB	Negative	1	1
2015	MALE	0.394251	0 to 04	Age 0-4	NEW	PULMONARY TB	PULMONARY TB		Missing		Non-microbiologically-confirmed TB	Negative	1	1
2015	FEMALE	0.394251	0 to 04	Age 0-4	NEW	PULMONARY TB	PULMONARY TB		Missing		Non-microbiologically-confirmed TB	Missing	1
2010	MALE	0.394251	0 to 04	Age 0-4	NEW	PULMONARY TB	PULMONARY TB		Missing		Non-microbiologically-confirmed TB	Missing	1
2009	FEMALE	0.394251	0 to 04	Age 0-4	NEW	PULMONARY TB	PULMONARY TB		Missing		Non-microbiologically-confirmed TB	Missing	1
2014	MALE	0.394251	0 to 04	Age 0-4	NEW	PULMONARY TB	PULMONARY TB		Negative	Positive	Microbiologically confirmed TB	Negative	1	1
2013	MALE	0.399726	0 to 04	Age 0-4	NEW	PULMONARY TB	PULMONARY TB		Missing		Non-microbiologically-confirmed TB	Negative	1	1
2015	FEMALE	0.399726	0 to 04	Age 0-4	NEW	PULMONARY TB	PULMONARY TB		Missing		Non-microbiologically-confirmed TB	Missing	1
2015	MALE	0.402464	0 to 04	Age 0-4	NEW	PULMONARY TB	PULMONARY TB		Missing		Non-microbiologically-confirmed TB	Negative	1	1
2012	FEMALE	0.402464	0 to 04	Age 0-4	NEW	PULMONARY TB	PULMONARY TB		Missing		Non-microbiologically-confirmed TB	Negative	1	1
2009	FEMALE	0.402464	0 to 04	Age 0-4	NEW	PULMONARY TB	PULMONARY TB		Missing		Non-microbiologically-confirmed TB	Missing	1
2010	FEMALE	0.405202	0 to 04	Age 0-4	NEW	PULMONARY TB	PULMONARY TB		Missing		Non-microbiologically-confirmed TB	Missing	1
2008	MALE	0.40794	0 to 04	Age 0-4	NEW	PULMONARY TB	PULMONARY TB		Missing		Non-microbiologically-confirmed TB	Missing	1
2015	FEMALE	0.40794	0 to 04	Age 0-4	NEW	PULMONARY TB	PULMONARY TB		Missing		Non-microbiologically-confirmed TB	Negative	1	1
2011	MALE	0.410678	0 to 04	Age 0-4	NEW	PULMONARY TB	PULMONARY TB		Missing		Non-microbiologically-confirmed TB	Missing	1
2012	MALE	0.413415	0 to 04	Age 0-4	NEW	PULMONARY TB	PULMONARY TB		Missing		Non-microbiologically-confirmed TB	Negative	1	1
2015	MALE	0.413415	0 to 04	Age 0-4	NEW	PULMONARY TB	PULMONARY TB		Positive		Microbiologically confirmed TB	Negative	1	1
2011	MALE	0.413415	0 to 04	Age 0-4	NEW	PULMONARY TB	PULMONARY TB		Missing		Non-microbiologically-confirmed TB	Negative	1	1
2010	MALE	0.416153	0 to 04	Age 0-4	NEW	PULMONARY TB	PULMONARY TB		Missing		Non-microbiologically-confirmed TB	Negative	1	1
2013	MALE	0.416153	0 to 04	Age 0-4	NEW	PULMONARY TB	PULMONARY TB		Missing		Non-microbiologically-confirmed TB	Negative	1	1
2014	MALE	0.418891	0 to 04	Age 0-4	NEW	PULMONARY TB	PULMONARY TB		Missing		Non-microbiologically-confirmed TB	Negative	1	1
2011	FEMALE	0.418891	0 to 04	Age 0-4	NEW	PULMONARY TB	PULMONARY TB		Missing		Non-microbiologically-confirmed TB	Missing	1
2008	FEMALE	0.418891	0 to 04	Age 0-4	NEW	PULMONARY TB	PULMONARY TB		Missing		Non-microbiologically-confirmed TB	Missing	1
2011	FEMALE	0.418891	0 to 04	Age 0-4	NEW	PULMONARY TB	PULMONARY TB		Missing		Non-microbiologically-confirmed TB	Negative	1	1
2010	MALE	0.421629	0 to 04	Age 0-4	NEW	PULMONARY TB	PULMONARY TB		Missing		Non-microbiologically-confirmed TB	Missing	1
2010	FEMALE	0.421629	0 to 04	Age 0-4	NEW	PULMONARY TB	PULMONARY TB		Missing		Non-microbiologically-confirmed TB	Missing	1
2013	FEMALE	0.421629	0 to 04	Age 0-4	NEW	PULMONARY TB	PULMONARY TB		Missing		Non-microbiologically-confirmed TB	Negative	1	1
2015	MALE	0.424367	0 to 04	Age 0-4	NEW	PULMONARY TB	PULMONARY TB		Missing		Non-microbiologically-confirmed TB	Negative	1	1
2012	MALE	0.424367	0 to 04	Age 0-4	NEW	PULMONARY TB	PULMONARY TB		Missing		Non-microbiologically-confirmed TB	Negative	1	1
2010	FEMALE	0.424367	0 to 04	Age 0-4	NEW	PULMONARY TB	PULMONARY TB		Missing		Non-microbiologically-confirmed TB	Missing	1
2008	FEMALE	0.424367	0 to 04	Age 0-4	NEW	PULMONARY TB	PULMONARY TB		Missing		Non-microbiologically-confirmed TB	Missing	1
2014	FEMALE	0.424367	0 to 04	Age 0-4	NEW	PULMONARY TB	PULMONARY TB		Missing		Non-microbiologically-confirmed TB	Negative	1	1
2014	FEMALE	0.424367	0 to 04	Age 0-4	NEW	PULMONARY TB	PULMONARY TB		Missing		Non-microbiologically-confirmed TB	Missing	1
2014	MALE	0.424367	0 to 04	Age 0-4	RELAPSE	PULMONARY TB	PULMONARY TB		Positive	Positive	Microbiologically confirmed TB	Negative	1	1
2014	FEMALE	0.427105	0 to 04	Age 0-4	NEW	PULMONARY TB	PULMONARY TB		Missing		Non-microbiologically-confirmed TB	Negative	1	1
2013	FEMALE	0.427105	0 to 04	Age 0-4	NEW	PULMONARY TB	PULMONARY TB		Missing		Non-microbiologically-confirmed TB	Negative	1	1
2015	FEMALE	0.427105	0 to 04	Age 0-4	NEW	PULMONARY TB	PULMONARY TB		Missing		Non-microbiologically-confirmed TB	Missing	1
2010	MALE	0.429843	0 to 04	Age 0-4	NEW	PULMONARY TB	PULMONARY TB		Missing		Non-microbiologically-confirmed TB	Missing	1
2013	FEMALE	0.43258	0 to 04	Age 0-4	NEW	PULMONARY TB	PULMONARY TB		Missing		Non-microbiologically-confirmed TB	Negative	1	1
2010	FEMALE	0.43258	0 to 04	Age 0-4	NEW	PULMONARY TB	PULMONARY TB		Missing		Non-microbiologically-confirmed TB	Missing	1
2015	MALE	0.43258	0 to 04	Age 0-4	NEW	PULMONARY TB	PULMONARY TB		Missing		Non-microbiologically-confirmed TB	Negative	1	1
2015	MALE	0.43258	0 to 04	Age 0-4	NEW	PULMONARY TB	PULMONARY TB		Missing		Non-microbiologically-confirmed TB	Negative	1	1
2012	FEMALE	0.435318	0 to 04	Age 0-4	NEW	PULMONARY TB	PULMONARY TB		Missing		Non-microbiologically-confirmed TB	Negative	1	1
2015	FEMALE	0.435318	0 to 04	Age 0-4	NEW	PULMONARY TB	PULMONARY TB		Missing		Non-microbiologically-confirmed TB	Negative	1	1
2014	FEMALE	0.435318	0 to 04	Age 0-4	NEW	PULMONARY TB	PULMONARY TB		Missing		Non-microbiologically-confirmed TB	Negative	1	1
2015	MALE	0.435318	0 to 04	Age 0-4	NEW	PULMONARY TB	PULMONARY TB		Missing		Non-microbiologically-confirmed TB	Negative	1	1
2013	FEMALE	0.438056	0 to 04	Age 0-4	NEW	PULMONARY TB	PULMONARY TB		Missing		Non-microbiologically-confirmed TB	Negative	1	1
2014	FEMALE	0.438056	0 to 04	Age 0-4	NEW	PULMONARY TB	PULMONARY TB		Missing		Non-microbiologically-confirmed TB	Negative	1	1
2009	FEMALE	0.438056	0 to 04	Age 0-4	NEW	EXTRA PULMONARY TB	EXTRA PULMONARY TB		Missing		Non-microbiologically-confirmed TB	Positive	1	1
2013	MALE	0.438056	0 to 04	Age 0-4	NEW	PULMONARY TB	PULMONARY TB		Missing		Non-microbiologically-confirmed TB	Negative	1	1
2014	FEMALE	0.440794	0 to 04	Age 0-4	NEW	PULMONARY TB	PULMONARY TB		Missing		Non-microbiologically-confirmed TB	Negative	1	1
2013	MALE	0.440794	0 to 04	Age 0-4	NEW	PULMONARY TB	PULMONARY TB		Missing		Non-microbiologically-confirmed TB	Negative	1	1
2013	MALE	0.440794	0 to 04	Age 0-4	NEW	PULMONARY TB	PULMONARY TB		Missing		Non-microbiologically-confirmed TB	Negative	1	1
2015	FEMALE	0.440794	0 to 04	Age 0-4	NEW	PULMONARY TB	PULMONARY TB		Missing		Non-microbiologically-confirmed TB	Positive	1	1
2014	MALE	0.440794	0 to 04	Age 0-4	NEW	PULMONARY TB	PULMONARY TB		Missing		Non-microbiologically-confirmed TB	Negative	1	1
2015	FEMALE	0.440794	0 to 04	Age 0-4	NEW	PULMONARY TB	PULMONARY TB		Missing		Non-microbiologically-confirmed TB	Missing	1
2013	MALE	0.443532	0 to 04	Age 0-4	NEW	PULMONARY TB	PULMONARY TB		Missing		Non-microbiologically-confirmed TB	Negative	1	1
2015	FEMALE	0.443532	0 to 04	Age 0-4	NEW	PULMONARY TB	PULMONARY TB		Missing		Non-microbiologically-confirmed TB	Negative	1	1
2011	FEMALE	0.449008	0 to 04	Age 0-4	NEW	PULMONARY TB	PULMONARY TB		Missing		Non-microbiologically-confirmed TB	Missing	1
2015	MALE	0.449008	0 to 04	Age 0-4	NEW	PULMONARY TB	PULMONARY TB		Missing		Non-microbiologically-confirmed TB	Negative	1	1
2013	MALE	0.449008	0 to 04	Age 0-4	NEW	PULMONARY TB	PULMONARY TB		Missing		Non-microbiologically-confirmed TB	Negative	1	1
2011	FEMALE	0.451745	0 to 04	Age 0-4	NEW	PULMONARY TB	PULMONARY TB		Missing		Non-microbiologically-confirmed TB	Missing	1
2012	FEMALE	0.451745	0 to 04	Age 0-4	NEW	PULMONARY TB	PULMONARY TB		Missing		Non-microbiologically-confirmed TB	Negative	1	1
2010	MALE	0.451745	0 to 04	Age 0-4	NEW	PULMONARY TB	PULMONARY TB		Missing		Non-microbiologically-confirmed TB	Negative	1	1
2012	MALE	0.451745	0 to 04	Age 0-4	NEW	PULMONARY TB	PULMONARY TB		Missing		Non-microbiologically-confirmed TB	Negative	1	1
2011	FEMALE	0.454483	0 to 04	Age 0-4	NEW	PULMONARY TB	PULMONARY TB		Missing		Non-microbiologically-confirmed TB	Missing	1
2015	FEMALE	0.454483	0 to 04	Age 0-4	NEW	PULMONARY TB	PULMONARY TB		Missing		Non-microbiologically-confirmed TB	Negative	1	1
2012	MALE	0.454483	0 to 04	Age 0-4	NEW	PULMONARY TB	PULMONARY TB		Missing		Non-microbiologically-confirmed TB	Negative	1	1
2014	MALE	0.459959	0 to 04	Age 0-4	NEW	PULMONARY TB	PULMONARY TB		Missing		Non-microbiologically-confirmed TB	Negative	1	1
2014	MALE	0.459959	0 to 04	Age 0-4	NEW	PULMONARY TB	PULMONARY TB		Missing		Non-microbiologically-confirmed TB	Negative	1	1
2009	FEMALE	0.462697	0 to 04	Age 0-4	NEW	PULMONARY TB	PULMONARY TB		Missing		Non-microbiologically-confirmed TB	Missing	1
2008	MALE	0.462697	0 to 04	Age 0-4	NEW	PULMONARY TB	PULMONARY TB		Missing		Non-microbiologically-confirmed TB	Missing	1
2008	MALE	0.462697	0 to 04	Age 0-4	NEW	PULMONARY TB	PULMONARY TB		Missing		Non-microbiologically-confirmed TB	Positive	1	1
2008	MALE	0.462697	0 to 04	Age 0-4	NEW	PULMONARY TB	PULMONARY TB		Missing		Non-microbiologically-confirmed TB	Missing	1
2011	MALE	0.465435	0 to 04	Age 0-4	NEW	EXTRA PULMONARY TB	EXTRA PULMONARY TB		Missing		Non-microbiologically-confirmed TB	Missing	1
2010	FEMALE	0.465435	0 to 04	Age 0-4	NEW	PULMONARY TB	PULMONARY TB		Missing		Non-microbiologically-confirmed TB	Negative	1	1
2015	FEMALE	0.465435	0 to 04	Age 0-4	NEW	PULMONARY TB	PULMONARY TB		Missing		Non-microbiologically-confirmed TB	Missing	1
2008	MALE	0.468172	0 to 04	Age 0-4	NEW	PULMONARY TB	PULMONARY TB		Missing		Non-microbiologically-confirmed TB	Missing	1
2015	MALE	0.468172	0 to 04	Age 0-4	NEW	PULMONARY TB	PULMONARY TB		Missing		Non-microbiologically-confirmed TB	Missing	1
2011	MALE	0.468172	0 to 04	Age 0-4	NEW	PULMONARY TB	PULMONARY TB		Missing		Non-microbiologically-confirmed TB	Missing	1
2010	MALE	0.468172	0 to 04	Age 0-4	NEW	PULMONARY TB	PULMONARY TB		Missing		Non-microbiologically-confirmed TB	Negative	1	1
2011	MALE	0.468172	0 to 04	Age 0-4	NEW	PULMONARY TB	PULMONARY TB		Missing		Non-microbiologically-confirmed TB	Missing	1
2011	FEMALE	0.47091	0 to 04	Age 0-4	NEW	PULMONARY TB	PULMONARY TB		Missing		Non-microbiologically-confirmed TB	Missing	1
2011	MALE	0.47091	0 to 04	Age 0-4	NEW	PULMONARY TB	PULMONARY TB		Missing		Non-microbiologically-confirmed TB	Negative	1	1
2014	FEMALE	0.47091	0 to 04	Age 0-4	NEW	PULMONARY TB	PULMONARY TB		Missing		Non-microbiologically-confirmed TB	Negative	1	1
2015	MALE	0.47091	0 to 04	Age 0-4	NEW	PULMONARY TB	PULMONARY TB		Missing		Non-microbiologically-confirmed TB	Negative	1	1
2010	FEMALE	0.473648	0 to 04	Age 0-4	NEW	PULMONARY TB	PULMONARY TB		Missing		Non-microbiologically-confirmed TB	Negative	1	1
2015	FEMALE	0.473648	0 to 04	Age 0-4	NEW	PULMONARY TB	PULMONARY TB		Missing		Non-microbiologically-confirmed TB	Negative	1	1
2010	FEMALE	0.473648	0 to 04	Age 0-4	NEW	PULMONARY TB	PULMONARY TB		Missing		Non-microbiologically-confirmed TB	Negative	1	1
2013	FEMALE	0.473648	0 to 04	Age 0-4	NEW	PULMONARY TB	PULMONARY TB		Missing		Non-microbiologically-confirmed TB	Missing	1
2013	FEMALE	0.479124	0 to 04	Age 0-4	NEW	PULMONARY TB	PULMONARY TB		Missing		Non-microbiologically-confirmed TB	Negative	1	1
2011	FEMALE	0.479124	0 to 04	Age 0-4	NEW	PULMONARY TB	PULMONARY TB		Missing		Non-microbiologically-confirmed TB	Missing	1
2014	FEMALE	0.479124	0 to 04	Age 0-4	NEW	PULMONARY TB	PULMONARY TB		Missing		Non-microbiologically-confirmed TB	Negative	1	1
2008	FEMALE	0.481862	0 to 04	Age 0-4	NEW	PULMONARY TB	PULMONARY TB		Missing		Non-microbiologically-confirmed TB	Missing	1
2008	MALE	0.481862	0 to 04	Age 0-4	NEW	PULMONARY TB	PULMONARY TB		Missing		Non-microbiologically-confirmed TB	Missing	1
2011	MALE	0.481862	0 to 04	Age 0-4	NEW	PULMONARY TB	PULMONARY TB		Missing		Non-microbiologically-confirmed TB	Missing	1
2013	FEMALE	0.481862	0 to 04	Age 0-4	NEW	PULMONARY TB	PULMONARY TB		Missing		Non-microbiologically-confirmed TB	Positive	1	1
2014	FEMALE	0.481862	0 to 04	Age 0-4	NEW	PULMONARY TB	PULMONARY TB		Missing		Non-microbiologically-confirmed TB	Negative	1	1
2010	MALE	0.4846	0 to 04	Age 0-4	NEW	PULMONARY TB	PULMONARY TB		Missing		Non-microbiologically-confirmed TB	Missing	1
2015	MALE	0.4846	0 to 04	Age 0-4	NEW	PULMONARY TB	PULMONARY TB		Missing		Non-microbiologically-confirmed TB	Negative	1	1
2011	MALE	0.487337	0 to 04	Age 0-4	NEW	PULMONARY TB	PULMONARY TB		Missing		Non-microbiologically-confirmed TB	Missing	1
2014	FEMALE	0.487337	0 to 04	Age 0-4	NEW	PULMONARY TB	PULMONARY TB		Missing		Non-microbiologically-confirmed TB	Negative	1	1
2011	FEMALE	0.487337	0 to 04	Age 0-4	NEW	PULMONARY TB	PULMONARY TB		Missing		Non-microbiologically-confirmed TB	Missing	1
2014	FEMALE	0.487337	0 to 04	Age 0-4	NEW	PULMONARY TB	PULMONARY TB		Missing		Non-microbiologically-confirmed TB	Negative	1	1
2015	MALE	0.487337	0 to 04	Age 0-4	NEW	PULMONARY TB	PULMONARY TB		Missing		Non-microbiologically-confirmed TB	Negative	1	1
2008	FEMALE	0.490075	0 to 04	Age 0-4	NEW	PULMONARY TB	PULMONARY TB		Missing		Non-microbiologically-confirmed TB	Missing	1
2013	MALE	0.490075	0 to 04	Age 0-4	NEW	PULMONARY TB	PULMONARY TB		Missing		Non-microbiologically-confirmed TB	Negative	1	1
2014	MALE	0.490075	0 to 04	Age 0-4	NEW	PULMONARY TB	PULMONARY TB		Missing		Non-microbiologically-confirmed TB	Negative	1	1
2010	FEMALE	0.490075	0 to 04	Age 0-4	NEW	PULMONARY TB	PULMONARY TB		Missing		Non-microbiologically-confirmed TB	Missing	1
2010	MALE	0.492813	0 to 04	Age 0-4	NEW	PULMONARY TB	PULMONARY TB		Missing		Non-microbiologically-confirmed TB	Negative	1	1
2014	FEMALE	0.492813	0 to 04	Age 0-4	NEW	PULMONARY TB	PULMONARY TB		Missing		Non-microbiologically-confirmed TB	Negative	1	1
2013	MALE	0.492813	0 to 04	Age 0-4	NEW	PULMONARY TB	PULMONARY TB		Negative		Non-microbiologically-confirmed TB	Missing	1
2015	FEMALE	0.492813	0 to 04	Age 0-4	NEW	PULMONARY TB	PULMONARY TB		Missing		Non-microbiologically-confirmed TB	Negative	1	1
2014	MALE	0.495551	0 to 04	Age 0-4	NEW	PULMONARY TB	PULMONARY TB		Missing		Non-microbiologically-confirmed TB	Negative	1	1
2014	FEMALE	0.495551	0 to 04	Age 0-4	NEW	PULMONARY TB	PULMONARY TB		Missing		Non-microbiologically-confirmed TB	Negative	1	1
2013	FEMALE	0.495551	0 to 04	Age 0-4	NEW	PULMONARY TB	PULMONARY TB		Missing		Non-microbiologically-confirmed TB	Negative	1	1
2015	MALE	0.495551	0 to 04	Age 0-4	NEW	PULMONARY TB	PULMONARY TB		Missing		Non-microbiologically-confirmed TB	Negative	1	1
2015	MALE	0.495551	0 to 04	Age 0-4	NEW	PULMONARY TB	PULMONARY TB		Missing		Non-microbiologically-confirmed TB	Negative	1	1
2011	FEMALE	0.498289	0 to 04	Age 0-4	NEW	PULMONARY TB	PULMONARY TB		Missing		Non-microbiologically-confirmed TB	Missing	1
2015	FEMALE	0.501027	0 to 04	Age 0-4	NEW	PULMONARY TB	PULMONARY TB		Missing		Non-microbiologically-confirmed TB	Missing	1
2010	MALE	0.501027	0 to 04	Age 0-4	NEW	PULMONARY TB	PULMONARY TB		Missing		Non-microbiologically-confirmed TB	Missing	1
2015	MALE	0.501027	0 to 04	Age 0-4	NEW	PULMONARY TB	PULMONARY TB		Missing		Non-microbiologically-confirmed TB	Negative	1	1
2013	FEMALE	0.501027	0 to 04	Age 0-4	NEW	PULMONARY TB	PULMONARY TB		Missing		Non-microbiologically-confirmed TB	Negative	1	1
2011	FEMALE	0.501027	0 to 04	Age 0-4	NEW	PULMONARY TB	PULMONARY TB		Missing		Non-microbiologically-confirmed TB	Missing	1
2013	MALE	0.503765	0 to 04	Age 0-4	NEW	PULMONARY TB	PULMONARY TB		Missing		Non-microbiologically-confirmed TB	Negative	1	1
2009	FEMALE	0.506502	0 to 04	Age 0-4	NEW	PULMONARY TB	PULMONARY TB		Missing		Non-microbiologically-confirmed TB	Positive	1	1
2013	MALE	0.506502	0 to 04	Age 0-4	NEW	PULMONARY TB	PULMONARY TB		Missing		Non-microbiologically-confirmed TB	Negative	1	1
2015	MALE	0.50924	0 to 04	Age 0-4	NEW	PULMONARY TB	PULMONARY TB		Missing		Non-microbiologically-confirmed TB	Negative	1	1
2015	MALE	0.50924	0 to 04	Age 0-4	NEW	PULMONARY TB	PULMONARY TB		Missing		Non-microbiologically-confirmed TB	Negative	1	1
2014	MALE	0.50924	0 to 04	Age 0-4	NEW	EXTRA PULMONARY TB	EXTRA PULMONARY TB		Missing		Non-microbiologically-confirmed TB	Negative	1	1
2011	MALE	0.50924	0 to 04	Age 0-4	NEW	PULMONARY TB	PULMONARY TB		Missing		Non-microbiologically-confirmed TB	Missing	1
2011	MALE	0.511978	0 to 04	Age 0-4	NEW	PULMONARY TB	PULMONARY TB		Missing		Non-microbiologically-confirmed TB	Missing	1
2014	MALE	0.511978	0 to 04	Age 0-4	NEW	PULMONARY TB	PULMONARY TB		Missing		Non-microbiologically-confirmed TB	Negative	1	1
2012	FEMALE	0.511978	0 to 04	Age 0-4	NEW	PULMONARY TB	PULMONARY TB		Missing		Non-microbiologically-confirmed TB	Negative	1	1
2014	MALE	0.511978	0 to 04	Age 0-4	NEW	PULMONARY TB	PULMONARY TB		Missing		Non-microbiologically-confirmed TB	Negative	1	1
2011	MALE	0.514716	0 to 04	Age 0-4	NEW	PULMONARY TB	PULMONARY TB		Missing		Non-microbiologically-confirmed TB	Negative	1	1
2015	FEMALE	0.514716	0 to 04	Age 0-4	NEW	PULMONARY TB	PULMONARY TB		Missing		Non-microbiologically-confirmed TB	Negative	1	1
2015	MALE	0.514716	0 to 04	Age 0-4	NEW	PULMONARY TB	PULMONARY TB		Missing		Non-microbiologically-confirmed TB	Negative	1	1
2015	FEMALE	0.514716	0 to 04	Age 0-4	NEW	PULMONARY TB	PULMONARY TB		Missing		Non-microbiologically-confirmed TB	Negative	1	1
2015	MALE	0.517454	0 to 04	Age 0-4	NEW	PULMONARY TB	PULMONARY TB		Missing		Non-microbiologically-confirmed TB	Missing	1
2013	MALE	0.517454	0 to 04	Age 0-4	NEW	PULMONARY TB	PULMONARY TB		Missing		Non-microbiologically-confirmed TB	Missing	1
2009	MALE	0.517454	0 to 04	Age 0-4	NEW	PULMONARY TB	PULMONARY TB		Missing		Non-microbiologically-confirmed TB	Missing	1
2012	FEMALE	0.520192	0 to 04	Age 0-4	NEW	PULMONARY TB	PULMONARY TB		Missing		Non-microbiologically-confirmed TB	Missing	1
2012	FEMALE	0.520192	0 to 04	Age 0-4	NEW	PULMONARY TB	PULMONARY TB		Missing		Non-microbiologically-confirmed TB	Negative	1	1
2015	MALE	0.520192	0 to 04	Age 0-4	NEW	PULMONARY TB	PULMONARY TB		Missing		Non-microbiologically-confirmed TB	Negative	1	1
2010	FEMALE	0.52293	0 to 04	Age 0-4	NEW	PULMONARY TB	PULMONARY TB		Missing		Non-microbiologically-confirmed TB	Negative	1	1
2014	MALE	0.52293	0 to 04	Age 0-4	NEW	PULMONARY TB	PULMONARY TB		Missing		Non-microbiologically-confirmed TB	Missing	1
2010	MALE	0.52293	0 to 04	Age 0-4	NEW	PULMONARY TB	PULMONARY TB		Missing		Non-microbiologically-confirmed TB	Missing	1
2015	FEMALE	0.52293	0 to 04	Age 0-4	NEW	PULMONARY TB	PULMONARY TB		Missing		Non-microbiologically-confirmed TB	Negative	1	1
2013	MALE	0.52293	0 to 04	Age 0-4	NEW	PULMONARY TB	PULMONARY TB		Missing		Non-microbiologically-confirmed TB	Negative	1	1
2009	FEMALE	0.525667	0 to 04	Age 0-4	NEW	PULMONARY TB	PULMONARY TB		Missing		Non-microbiologically-confirmed TB	Missing	1
2013	FEMALE	0.525667	0 to 04	Age 0-4	NEW	PULMONARY TB	PULMONARY TB		Missing		Non-microbiologically-confirmed TB	Negative	1	1
2011	FEMALE	0.528405	0 to 04	Age 0-4	NEW	PULMONARY TB	PULMONARY TB		Missing		Non-microbiologically-confirmed TB	Missing	1
2015	FEMALE	0.528405	0 to 04	Age 0-4	NEW	PULMONARY TB	PULMONARY TB		Missing		Non-microbiologically-confirmed TB	Negative	1	1
2011	MALE	0.528405	0 to 04	Age 0-4	NEW	PULMONARY TB	PULMONARY TB		Missing		Non-microbiologically-confirmed TB	Negative	1	1
2008	MALE	0.531143	0 to 04	Age 0-4	NEW	PULMONARY TB	PULMONARY TB		Missing		Non-microbiologically-confirmed TB	Missing	1
2014	MALE	0.531143	0 to 04	Age 0-4	NEW	PULMONARY TB	PULMONARY TB		Missing		Non-microbiologically-confirmed TB	Negative	1	1
2015	MALE	0.531143	0 to 04	Age 0-4	NEW	PULMONARY TB	PULMONARY TB		Missing		Non-microbiologically-confirmed TB	Negative	1	1
2011	MALE	0.533881	0 to 04	Age 0-4	NEW	PULMONARY TB	PULMONARY TB		Missing		Non-microbiologically-confirmed TB	Negative	1	1
2014	MALE	0.533881	0 to 04	Age 0-4	NEW	PULMONARY TB	PULMONARY TB		Missing		Non-microbiologically-confirmed TB	Negative	1	1
2014	MALE	0.533881	0 to 04	Age 0-4	NEW	PULMONARY TB	PULMONARY TB		Missing		Non-microbiologically-confirmed TB	Missing	1
2010	MALE	0.533881	0 to 04	Age 0-4	NEW	PULMONARY TB	PULMONARY TB		Missing		Non-microbiologically-confirmed TB	Missing	1
2011	MALE	0.533881	0 to 04	Age 0-4	NEW	PULMONARY TB	PULMONARY TB		Missing		Non-microbiologically-confirmed TB	Negative	1	1
2014	FEMALE	0.536619	0 to 04	Age 0-4	NEW	PULMONARY TB	PULMONARY TB		Missing		Non-microbiologically-confirmed TB	Negative	1	1
2014	MALE	0.536619	0 to 04	Age 0-4	NEW	PULMONARY TB	PULMONARY TB		Missing		Non-microbiologically-confirmed TB	Negative	1	1
2013	FEMALE	0.536619	0 to 04	Age 0-4	NEW	PULMONARY TB	PULMONARY TB		Missing		Non-microbiologically-confirmed TB	Negative	1	1
2013	MALE	0.536619	0 to 04	Age 0-4	NEW	PULMONARY TB	PULMONARY TB		Missing		Non-microbiologically-confirmed TB	Negative	1	1
2012	MALE	0.539357	0 to 04	Age 0-4	NEW	PULMONARY TB	PULMONARY TB		Missing		Non-microbiologically-confirmed TB	Negative	1	1
2009	MALE	0.542095	0 to 04	Age 0-4	NEW	PULMONARY TB	PULMONARY TB		Missing		Non-microbiologically-confirmed TB	Positive	1	1
2009	MALE	0.544832	0 to 04	Age 0-4	NEW	PULMONARY TB	PULMONARY TB		Missing		Non-microbiologically-confirmed TB	Missing	1
2010	MALE	0.544832	0 to 04	Age 0-4	NEW	PULMONARY TB	PULMONARY TB		Missing		Non-microbiologically-confirmed TB	Missing	1
2014	MALE	0.54757	0 to 04	Age 0-4	NEW	PULMONARY TB	PULMONARY TB		Missing		Non-microbiologically-confirmed TB	Negative	1	1
2014	MALE	0.54757	0 to 04	Age 0-4	NEW	PULMONARY TB	PULMONARY TB		Missing		Non-microbiologically-confirmed TB	Negative	1	1
2015	MALE	0.550308	0 to 04	Age 0-4	NEW	PULMONARY TB	PULMONARY TB		Missing		Non-microbiologically-confirmed TB	Positive	1	1
2014	FEMALE	0.550308	0 to 04	Age 0-4	NEW	PULMONARY TB	PULMONARY TB		Missing		Non-microbiologically-confirmed TB	Negative	1	1
2011	MALE	0.550308	0 to 04	Age 0-4	NEW	PULMONARY TB	PULMONARY TB		Missing		Non-microbiologically-confirmed TB	Missing	1
2015	MALE	0.550308	0 to 04	Age 0-4	NEW	PULMONARY TB	PULMONARY TB		Missing		Non-microbiologically-confirmed TB	Missing	1
2011	MALE	0.553046	0 to 04	Age 0-4	NEW	PULMONARY TB	PULMONARY TB		Missing		Non-microbiologically-confirmed TB	Missing	1
2014	MALE	0.553046	0 to 04	Age 0-4	NEW	PULMONARY TB	PULMONARY TB		Missing		Non-microbiologically-confirmed TB	Positive	1	1
2012	FEMALE	0.553046	0 to 04	Age 0-4	NEW	PULMONARY TB	PULMONARY TB		Missing		Non-microbiologically-confirmed TB	Negative	1	1
2011	MALE	0.553046	0 to 04	Age 0-4	NEW	PULMONARY TB	PULMONARY TB		Missing		Non-microbiologically-confirmed TB	Missing	1
2011	MALE	0.553046	0 to 04	Age 0-4	NEW	PULMONARY TB	PULMONARY TB		Missing		Non-microbiologically-confirmed TB	Missing	1
2009	FEMALE	0.553046	0 to 04	Age 0-4	NEW	PULMONARY TB	PULMONARY TB		Missing		Non-microbiologically-confirmed TB	Missing	1
2010	FEMALE	0.555784	0 to 04	Age 0-4	NEW	PULMONARY TB	PULMONARY TB		Missing		Non-microbiologically-confirmed TB	Missing	1
2013	MALE	0.555784	0 to 04	Age 0-4	NEW	PULMONARY TB	PULMONARY TB		Missing		Non-microbiologically-confirmed TB	Missing	1
2014	FEMALE	0.555784	0 to 04	Age 0-4	NEW	PULMONARY TB	PULMONARY TB		Missing		Non-microbiologically-confirmed TB	Negative	1	1
2015	MALE	0.555784	0 to 04	Age 0-4	NEW	PULMONARY TB	PULMONARY TB		Missing		Non-microbiologically-confirmed TB	Negative	1	1
2011	FEMALE	0.555784	0 to 04	Age 0-4	NEW	PULMONARY TB	PULMONARY TB		Missing		Non-microbiologically-confirmed TB	Negative	1	1
2014	FEMALE	0.555784	0 to 04	Age 0-4	NEW	PULMONARY TB	PULMONARY TB		Missing		Non-microbiologically-confirmed TB	Negative	1	1
2015	MALE	0.558522	0 to 04	Age 0-4	NEW	PULMONARY TB	PULMONARY TB		Missing		Non-microbiologically-confirmed TB	Negative	1	1
2011	FEMALE	0.558522	0 to 04	Age 0-4	NEW	PULMONARY TB	PULMONARY TB		Missing		Non-microbiologically-confirmed TB	Missing	1
2010	MALE	0.558522	0 to 04	Age 0-4	NEW	PULMONARY TB	PULMONARY TB		Missing		Non-microbiologically-confirmed TB	Missing	1
2015	FEMALE	0.558522	0 to 04	Age 0-4	NEW	PULMONARY TB	PULMONARY TB		Missing		Non-microbiologically-confirmed TB	Positive	1	1
2010	FEMALE	0.558522	0 to 04	Age 0-4	NEW	PULMONARY TB	PULMONARY TB		Missing		Non-microbiologically-confirmed TB	Missing	1
2012	MALE	0.561259	0 to 04	Age 0-4	NEW	PULMONARY TB	PULMONARY TB		Missing		Non-microbiologically-confirmed TB	Missing	1
2012	FEMALE	0.561259	0 to 04	Age 0-4	NEW	PULMONARY TB	PULMONARY TB		Missing		Non-microbiologically-confirmed TB	Negative	1	1
2015	FEMALE	0.563997	0 to 04	Age 0-4	NEW	PULMONARY TB	PULMONARY TB		Missing		Non-microbiologically-confirmed TB	Negative	1	1
2014	FEMALE	0.563997	0 to 04	Age 0-4	NEW	PULMONARY TB	PULMONARY TB		Missing		Non-microbiologically-confirmed TB	Negative	1	1
2011	MALE	0.563997	0 to 04	Age 0-4	NEW	PULMONARY TB	PULMONARY TB		Missing		Non-microbiologically-confirmed TB	Negative	1	1
2008	MALE	0.566735	0 to 04	Age 0-4	NEW	PULMONARY TB	PULMONARY TB		Missing		Non-microbiologically-confirmed TB	Missing	1
2015	FEMALE	0.566735	0 to 04	Age 0-4	NEW	PULMONARY TB	PULMONARY TB		Missing		Non-microbiologically-confirmed TB	Negative	1	1
2011	FEMALE	0.569473	0 to 04	Age 0-4	NEW	PULMONARY TB	PULMONARY TB		Missing		Non-microbiologically-confirmed TB	Missing	1
2014	MALE	0.569473	0 to 04	Age 0-4	NEW	PULMONARY TB	PULMONARY TB		Missing		Non-microbiologically-confirmed TB	Negative	1	1
2011	MALE	0.572211	0 to 04	Age 0-4	NEW	PULMONARY TB	PULMONARY TB		Missing		Non-microbiologically-confirmed TB	Negative	1	1
2014	MALE	0.574949	0 to 04	Age 0-4	NEW	PULMONARY TB	PULMONARY TB		Missing		Non-microbiologically-confirmed TB	Negative	1	1
2014	MALE	0.577686	0 to 04	Age 0-4	NEW	PULMONARY TB	PULMONARY TB		Missing		Non-microbiologically-confirmed TB	Negative	1	1
2009	FEMALE	0.577686	0 to 04	Age 0-4	NEW	PULMONARY TB	PULMONARY TB		Missing		Non-microbiologically-confirmed TB	Negative	1	1
2015	MALE	0.577686	0 to 04	Age 0-4	NEW	PULMONARY TB	PULMONARY TB		Missing		Non-microbiologically-confirmed TB	Negative	1	1
2010	MALE	0.580424	0 to 04	Age 0-4	NEW	PULMONARY TB	PULMONARY TB		Missing		Non-microbiologically-confirmed TB	Missing	1
2014	MALE	0.580424	0 to 04	Age 0-4	NEW	PULMONARY TB	PULMONARY TB		Missing		Non-microbiologically-confirmed TB	Negative	1	1
2011	FEMALE	0.580424	0 to 04	Age 0-4	NEW	PULMONARY TB	PULMONARY TB		Missing		Non-microbiologically-confirmed TB	Missing	1
2015	MALE	0.580424	0 to 04	Age 0-4	NEW	PULMONARY TB	PULMONARY TB		Missing		Non-microbiologically-confirmed TB	Positive	1	1
2014	MALE	0.583162	0 to 04	Age 0-4	NEW	PULMONARY TB	PULMONARY TB		Missing		Non-microbiologically-confirmed TB	Negative	1	1
2014	MALE	0.583162	0 to 04	Age 0-4	NEW	PULMONARY TB	PULMONARY TB		Missing		Non-microbiologically-confirmed TB	Negative	1	1
2013	FEMALE	0.583162	0 to 04	Age 0-4	NEW	PULMONARY TB	PULMONARY TB		Missing		Non-microbiologically-confirmed TB	Negative	1	1
2013	FEMALE	0.5859	0 to 04	Age 0-4	NEW	PULMONARY TB	PULMONARY TB		Missing		Non-microbiologically-confirmed TB	Negative	1	1
2010	FEMALE	0.5859	0 to 04	Age 0-4	NEW	PULMONARY TB	PULMONARY TB		Missing		Non-microbiologically-confirmed TB	Negative	1	1
2012	MALE	0.5859	0 to 04	Age 0-4	NEW	PULMONARY TB	PULMONARY TB		Missing		Non-microbiologically-confirmed TB	Negative	1	1
2012	FEMALE	0.5859	0 to 04	Age 0-4	NEW	PULMONARY TB	PULMONARY TB		Missing		Non-microbiologically-confirmed TB	Negative	1	1
2015	FEMALE	0.588638	0 to 04	Age 0-4	NEW	PULMONARY TB	PULMONARY TB		Missing		Non-microbiologically-confirmed TB	Negative	1	1
2008	FEMALE	0.588638	0 to 04	Age 0-4					Positive		Microbiologically confirmed TB	Missing	1
2013	FEMALE	0.588638	0 to 04	Age 0-4	NEW	PULMONARY TB	PULMONARY TB		Missing		Non-microbiologically-confirmed TB	Negative	1	1
2015	FEMALE	0.588638	0 to 04	Age 0-4	NEW	PULMONARY TB	PULMONARY TB		Missing		Non-microbiologically-confirmed TB	Negative	1	1
2014	MALE	0.588638	0 to 04	Age 0-4	NEW	PULMONARY TB	PULMONARY TB		Missing		Non-microbiologically-confirmed TB	Negative	1	1
2015	MALE	0.588638	0 to 04	Age 0-4	NEW	PULMONARY TB	PULMONARY TB		Missing		Non-microbiologically-confirmed TB	Positive	1	1
2009	MALE	0.588638	0 to 04	Age 0-4	NEW	PULMONARY TB	PULMONARY TB		Missing		Non-microbiologically-confirmed TB	Missing	1
2012	MALE	0.591376	0 to 04	Age 0-4	NEW	EXTRA PULMONARY TB	EXTRA PULMONARY TB		Missing		Non-microbiologically-confirmed TB	Negative	1	1
2014	MALE	0.591376	0 to 04	Age 0-4	NEW	PULMONARY TB	PULMONARY TB		Missing		Non-microbiologically-confirmed TB	Negative	1	1
2012	MALE	0.591376	0 to 04	Age 0-4	NEW	PULMONARY TB	PULMONARY TB		Missing		Non-microbiologically-confirmed TB	Negative	1	1
2013	MALE	0.591376	0 to 04	Age 0-4	NEW	PULMONARY TB	PULMONARY TB		Missing		Non-microbiologically-confirmed TB	Missing	1
2010	FEMALE	0.594114	0 to 04	Age 0-4	NEW	PULMONARY TB	PULMONARY TB		Missing		Non-microbiologically-confirmed TB	Missing	1
2015	FEMALE	0.594114	0 to 04	Age 0-4	NEW	PULMONARY TB	PULMONARY TB		Missing		Non-microbiologically-confirmed TB	Positive	1	1
2013	MALE	0.594114	0 to 04	Age 0-4	NEW	PULMONARY TB	PULMONARY TB		Missing		Non-microbiologically-confirmed TB	Negative	1	1
2014	FEMALE	0.594114	0 to 04	Age 0-4	NEW	PULMONARY TB	PULMONARY TB		Missing		Non-microbiologically-confirmed TB	Negative	1	1
2011	MALE	0.594114	0 to 04	Age 0-4	NEW	PULMONARY TB	PULMONARY TB		Missing		Non-microbiologically-confirmed TB	Missing	1
2014	FEMALE	0.594114	0 to 04	Age 0-4	NEW	PULMONARY TB	PULMONARY TB		Missing		Non-microbiologically-confirmed TB	Positive	1	1
2009	MALE	0.594114	0 to 04	Age 0-4	NEW	PULMONARY TB	PULMONARY TB		Missing		Non-microbiologically-confirmed TB	Missing	1
2014	MALE	0.596851	0 to 04	Age 0-4	NEW	PULMONARY TB	PULMONARY TB		Missing		Non-microbiologically-confirmed TB	Negative	1	1
2009	FEMALE	0.596851	0 to 04	Age 0-4	NEW	PULMONARY TB	PULMONARY TB		Missing		Non-microbiologically-confirmed TB	Missing	1
2013	MALE	0.599589	0 to 04	Age 0-4	NEW	PULMONARY TB	PULMONARY TB		Missing		Non-microbiologically-confirmed TB	Negative	1	1
2014	FEMALE	0.602327	0 to 04	Age 0-4	NEW	PULMONARY TB	PULMONARY TB		Missing		Non-microbiologically-confirmed TB	Negative	1	1
2011	MALE	0.605065	0 to 04	Age 0-4	NEW	PULMONARY TB	PULMONARY TB		Missing		Non-microbiologically-confirmed TB	Missing	1
2010	MALE	0.605065	0 to 04	Age 0-4	NEW	PULMONARY TB	PULMONARY TB		Missing		Non-microbiologically-confirmed TB	Missing	1
2009	MALE	0.605065	0 to 04	Age 0-4	NEW	PULMONARY TB	PULMONARY TB		Missing		Non-microbiologically-confirmed TB	Missing	1
2011	MALE	0.605065	0 to 04	Age 0-4	NEW	PULMONARY TB	PULMONARY TB		Missing		Non-microbiologically-confirmed TB	Negative	1	1
2014	MALE	0.607803	0 to 04	Age 0-4	NEW	PULMONARY TB	PULMONARY TB		Missing		Non-microbiologically-confirmed TB	Negative	1	1
2013	MALE	0.607803	0 to 04	Age 0-4	NEW	PULMONARY TB	PULMONARY TB		Missing		Non-microbiologically-confirmed TB	Negative	1	1
2014	MALE	0.607803	0 to 04	Age 0-4	NEW	PULMONARY TB	PULMONARY TB		Missing		Non-microbiologically-confirmed TB	Negative	1	1
2010	FEMALE	0.610541	0 to 04	Age 0-4	NEW	PULMONARY TB	PULMONARY TB		Missing		Non-microbiologically-confirmed TB	Missing	1
2009	MALE	0.610541	0 to 04	Age 0-4	NEW	PULMONARY TB	PULMONARY TB		Missing		Non-microbiologically-confirmed TB	Negative	1	1
2012	MALE	0.610541	0 to 04	Age 0-4	NEW	PULMONARY TB	PULMONARY TB		Missing		Non-microbiologically-confirmed TB	Missing	1
2015	FEMALE	0.613279	0 to 04	Age 0-4	NEW	PULMONARY TB	PULMONARY TB		Missing		Non-microbiologically-confirmed TB	Positive	1	1
2015	FEMALE	0.613279	0 to 04	Age 0-4	NEW	PULMONARY TB	PULMONARY TB		Missing		Non-microbiologically-confirmed TB	Missing	1
2014	FEMALE	0.613279	0 to 04	Age 0-4	NEW	PULMONARY TB	PULMONARY TB		Missing		Non-microbiologically-confirmed TB	Negative	1	1
2015	FEMALE	0.613279	0 to 04	Age 0-4	NEW	PULMONARY TB	PULMONARY TB		Missing		Non-microbiologically-confirmed TB	Negative	1	1
2013	MALE	0.616016	0 to 04	Age 0-4	NEW	PULMONARY TB	PULMONARY TB		Missing		Non-microbiologically-confirmed TB	Negative	1	1
2014	FEMALE	0.616016	0 to 04	Age 0-4	NEW	PULMONARY TB	PULMONARY TB		Missing		Non-microbiologically-confirmed TB	Negative	1	1
2015	MALE	0.616016	0 to 04	Age 0-4	NEW	PULMONARY TB	PULMONARY TB		Missing		Non-microbiologically-confirmed TB	Negative	1	1
2015	MALE	0.616016	0 to 04	Age 0-4	NEW	PULMONARY TB	PULMONARY TB		Missing		Non-microbiologically-confirmed TB	Negative	1	1
2014	MALE	0.616016	0 to 04	Age 0-4	NEW	PULMONARY TB	PULMONARY TB		Missing		Non-microbiologically-confirmed TB	Negative	1	1
2015	MALE	0.618754	0 to 04	Age 0-4	NEW	PULMONARY TB	PULMONARY TB		Missing		Non-microbiologically-confirmed TB	Negative	1	1
2013	FEMALE	0.621492	0 to 04	Age 0-4	NEW	PULMONARY TB	PULMONARY TB		Missing		Non-microbiologically-confirmed TB	Missing	1
2010	MALE	0.621492	0 to 04	Age 0-4	NEW	PULMONARY TB	PULMONARY TB		Missing		Non-microbiologically-confirmed TB	Negative	1	1
2015	FEMALE	0.621492	0 to 04	Age 0-4	NEW	PULMONARY TB	PULMONARY TB		Missing		Non-microbiologically-confirmed TB	Missing	1
2015	FEMALE	0.621492	0 to 04	Age 0-4	NEW	PULMONARY TB	PULMONARY TB		Missing		Non-microbiologically-confirmed TB	Negative	1	1
2014	FEMALE	0.62423	0 to 04	Age 0-4	NEW	PULMONARY TB	PULMONARY TB		Missing		Non-microbiologically-confirmed TB	Negative	1	1
2012	MALE	0.62423	0 to 04	Age 0-4	NEW	PULMONARY TB	PULMONARY TB		Missing		Non-microbiologically-confirmed TB	Positive	1	1
2009	MALE	0.62423	0 to 04	Age 0-4	NEW	PULMONARY TB	PULMONARY TB		Missing		Non-microbiologically-confirmed TB	Missing	1
2013	FEMALE	0.626968	0 to 04	Age 0-4	NEW	PULMONARY TB	PULMONARY TB		Negative		Non-microbiologically-confirmed TB	Negative	1	1
2009	FEMALE	0.626968	0 to 04	Age 0-4	NEW	PULMONARY TB	PULMONARY TB		Missing		Non-microbiologically-confirmed TB	Negative	1	1
2013	FEMALE	0.626968	0 to 04	Age 0-4	RELAPSE	PULMONARY TB	PULMONARY TB		Missing		Non-microbiologically-confirmed TB	Negative	1	1
2011	MALE	0.626968	0 to 04	Age 0-4	NEW	PULMONARY TB	PULMONARY TB		Missing		Non-microbiologically-confirmed TB	Missing	1
2011	MALE	0.626968	0 to 04	Age 0-4	NEW	PULMONARY TB	PULMONARY TB	Positive	Missing		Microbiologically confirmed TB	Missing	1
2014	MALE	0.629706	0 to 04	Age 0-4	NEW	PULMONARY TB	PULMONARY TB		Missing		Non-microbiologically-confirmed TB	Negative	1	1
2013	MALE	0.629706	0 to 04	Age 0-4	NEW	PULMONARY TB	PULMONARY TB		Missing		Non-microbiologically-confirmed TB	Negative	1	1
2010	MALE	0.629706	0 to 04	Age 0-4	NEW	PULMONARY TB	PULMONARY TB		Missing		Non-microbiologically-confirmed TB	Missing	1
2012	MALE	0.629706	0 to 04	Age 0-4	NEW	PULMONARY TB	PULMONARY TB		Missing		Non-microbiologically-confirmed TB	Negative	1	1
2014	MALE	0.632444	0 to 04	Age 0-4	NEW	PULMONARY TB	PULMONARY TB		Missing		Non-microbiologically-confirmed TB	Negative	1	1
2013	MALE	0.635181	0 to 04	Age 0-4	NEW	PULMONARY TB	PULMONARY TB		Missing		Non-microbiologically-confirmed TB	Negative	1	1
2014	FEMALE	0.635181	0 to 04	Age 0-4	NEW	PULMONARY TB	PULMONARY TB		Missing		Non-microbiologically-confirmed TB	Negative	1	1
2012	MALE	0.635181	0 to 04	Age 0-4	NEW	PULMONARY TB	PULMONARY TB		Missing		Non-microbiologically-confirmed TB	Negative	1	1
2014	FEMALE	0.635181	0 to 04	Age 0-4	NEW	PULMONARY TB	PULMONARY TB		Missing		Non-microbiologically-confirmed TB	Negative	1	1
2014	MALE	0.635181	0 to 04	Age 0-4	NEW	PULMONARY TB	PULMONARY TB		Missing		Non-microbiologically-confirmed TB	Negative	1	1
2013	MALE	0.635181	0 to 04	Age 0-4	NEW	PULMONARY TB	PULMONARY TB		Negative		Non-microbiologically-confirmed TB	Negative	1	1
2014	MALE	0.637919	0 to 04	Age 0-4	NEW	PULMONARY TB	PULMONARY TB		Missing		Non-microbiologically-confirmed TB	Missing	1
2008	FEMALE	0.637919	0 to 04	Age 0-4	NEW	PULMONARY TB	PULMONARY TB		Missing		Non-microbiologically-confirmed TB	Missing	1
2009	MALE	0.637919	0 to 04	Age 0-4	NEW	PULMONARY TB	PULMONARY TB		Missing		Non-microbiologically-confirmed TB	Missing	1
2010	MALE	0.637919	0 to 04	Age 0-4	NEW	PULMONARY TB	PULMONARY TB		Missing		Non-microbiologically-confirmed TB	Missing	1
2014	MALE	0.637919	0 to 04	Age 0-4	NEW	PULMONARY TB	PULMONARY TB		Missing		Non-microbiologically-confirmed TB	Negative	1	1
2014	MALE	0.640657	0 to 04	Age 0-4	NEW	PULMONARY TB	PULMONARY TB		Missing		Non-microbiologically-confirmed TB	Missing	1
2014	MALE	0.640657	0 to 04	Age 0-4	NEW	PULMONARY TB	PULMONARY TB		Missing		Non-microbiologically-confirmed TB	Negative	1	1
2015	MALE	0.640657	0 to 04	Age 0-4	NEW	PULMONARY TB	PULMONARY TB		Positive	Positive	Microbiologically confirmed TB	Positive	1	1
2013	FEMALE	0.643395	0 to 04	Age 0-4	NEW	PULMONARY TB	PULMONARY TB		Missing		Non-microbiologically-confirmed TB	Negative	1	1
2014	FEMALE	0.643395	0 to 04	Age 0-4	NEW	PULMONARY TB	PULMONARY TB		Missing		Non-microbiologically-confirmed TB	Negative	1	1
2015	FEMALE	0.646133	0 to 04	Age 0-4	NEW	PULMONARY TB	PULMONARY TB		Missing		Non-microbiologically-confirmed TB	Positive	1	1
2015	MALE	0.646133	0 to 04	Age 0-4	NEW	PULMONARY TB	PULMONARY TB		Missing		Non-microbiologically-confirmed TB	Positive	1	1
2011	FEMALE	0.648871	0 to 04	Age 0-4	NEW	PULMONARY TB	PULMONARY TB		Missing		Non-microbiologically-confirmed TB	Negative	1	1
2015	FEMALE	0.648871	0 to 04	Age 0-4	NEW	PULMONARY TB	PULMONARY TB		Missing		Non-microbiologically-confirmed TB	Negative	1	1
2012	MALE	0.648871	0 to 04	Age 0-4	NEW	PULMONARY TB	PULMONARY TB		Missing		Non-microbiologically-confirmed TB	Missing	1
2008	MALE	0.648871	0 to 04	Age 0-4	NEW	PULMONARY TB	PULMONARY TB		Missing		Non-microbiologically-confirmed TB	Missing	1
2013	MALE	0.648871	0 to 04	Age 0-4	NEW	PULMONARY TB	PULMONARY TB		Missing		Non-microbiologically-confirmed TB	Missing	1
2015	FEMALE	0.651609	0 to 04	Age 0-4	NEW	PULMONARY TB	PULMONARY TB		Missing		Non-microbiologically-confirmed TB	Negative	1	1
2014	FEMALE	0.651609	0 to 04	Age 0-4	NEW	PULMONARY TB	PULMONARY TB		Missing		Non-microbiologically-confirmed TB	Negative	1	1
2013	FEMALE	0.654346	0 to 04	Age 0-4	NEW	PULMONARY TB	PULMONARY TB		Missing		Non-microbiologically-confirmed TB	Negative	1	1
2014	MALE	0.654346	0 to 04	Age 0-4	NEW	PULMONARY TB	PULMONARY TB		Missing		Non-microbiologically-confirmed TB	Negative	1	1
2010	FEMALE	0.657084	0 to 04	Age 0-4	NEW	PULMONARY TB	PULMONARY TB		Missing		Non-microbiologically-confirmed TB	Missing	1
2010	MALE	0.657084	0 to 04	Age 0-4	NEW	PULMONARY TB	PULMONARY TB		Positive		Microbiologically confirmed TB	Missing	1
2009	MALE	0.657084	0 to 04	Age 0-4	NEW	PULMONARY TB	PULMONARY TB		Missing		Non-microbiologically-confirmed TB	Missing	1
2011	FEMALE	0.657084	0 to 04	Age 0-4	NEW	PULMONARY TB	PULMONARY TB		Missing		Non-microbiologically-confirmed TB	Negative	1	1
2008	FEMALE	0.657084	0 to 04	Age 0-4	NEW	PULMONARY TB	PULMONARY TB		Missing		Non-microbiologically-confirmed TB	Missing	1
2015	MALE	0.659822	0 to 04	Age 0-4	NEW	PULMONARY TB	PULMONARY TB		Missing		Non-microbiologically-confirmed TB	Negative	1	1
2015	MALE	0.659822	0 to 04	Age 0-4	NEW	PULMONARY TB	PULMONARY TB		Missing		Non-microbiologically-confirmed TB	Negative	1	1
2015	FEMALE	0.66256	0 to 04	Age 0-4	NEW	PULMONARY TB	PULMONARY TB		Missing		Non-microbiologically-confirmed TB	Negative	1	1
2010	FEMALE	0.66256	0 to 04	Age 0-4	NEW	PULMONARY TB	PULMONARY TB		Missing		Non-microbiologically-confirmed TB	Missing	1
2011	MALE	0.66256	0 to 04	Age 0-4	NEW	PULMONARY TB	PULMONARY TB		Missing		Non-microbiologically-confirmed TB	Missing	1
2012	MALE	0.66256	0 to 04	Age 0-4	NEW	PULMONARY TB	PULMONARY TB		Missing		Non-microbiologically-confirmed TB	Negative	1	1
2015	FEMALE	0.665298	0 to 04	Age 0-4	NEW	PULMONARY TB	PULMONARY TB		Missing		Non-microbiologically-confirmed TB	Missing	1
2012	MALE	0.665298	0 to 04	Age 0-4	NEW	PULMONARY TB	PULMONARY TB		Missing		Non-microbiologically-confirmed TB	Negative	1	1
2013	FEMALE	0.668036	0 to 04	Age 0-4	NEW	PULMONARY TB	PULMONARY TB		Missing		Non-microbiologically-confirmed TB	Negative	1	1
2014	FEMALE	0.668036	0 to 04	Age 0-4	NEW	PULMONARY TB	PULMONARY TB		Missing		Non-microbiologically-confirmed TB	Negative	1	1
2015	FEMALE	0.668036	0 to 04	Age 0-4	NEW	PULMONARY TB	PULMONARY TB		Missing		Non-microbiologically-confirmed TB	Negative	1	1
2010	MALE	0.668036	0 to 04	Age 0-4	NEW	PULMONARY TB	PULMONARY TB		Missing		Non-microbiologically-confirmed TB	Missing	1
2015	MALE	0.670773	0 to 04	Age 0-4	NEW	PULMONARY TB	PULMONARY TB		Missing		Non-microbiologically-confirmed TB	Negative	1	1
2015	FEMALE	0.670773	0 to 04	Age 0-4	NEW	PULMONARY TB	PULMONARY TB		Missing		Non-microbiologically-confirmed TB	Negative	1	1
2014	MALE	0.670773	0 to 04	Age 0-4	NEW	PULMONARY TB	PULMONARY TB		Missing		Non-microbiologically-confirmed TB	Negative	1	1
2011	FEMALE	0.670773	0 to 04	Age 0-4	NEW	PULMONARY TB	PULMONARY TB		Missing		Non-microbiologically-confirmed TB	Negative	1	1
2013	FEMALE	0.673511	0 to 04	Age 0-4	NEW	PULMONARY TB	PULMONARY TB		Missing		Non-microbiologically-confirmed TB	Negative	1	1
2011	MALE	0.673511	0 to 04	Age 0-4	NEW	PULMONARY TB	PULMONARY TB		Missing		Non-microbiologically-confirmed TB	Positive	1	1
2009	MALE	0.673511	0 to 04	Age 0-4	NEW	PULMONARY TB	PULMONARY TB		Missing		Non-microbiologically-confirmed TB	Missing	1
2011	FEMALE	0.673511	0 to 04	Age 0-4	NEW	PULMONARY TB	PULMONARY TB		Missing		Non-microbiologically-confirmed TB	Missing	1
2013	MALE	0.673511	0 to 04	Age 0-4	NEW	PULMONARY TB	PULMONARY TB		Missing		Non-microbiologically-confirmed TB	Negative	1	1
2013	MALE	0.676249	0 to 04	Age 0-4	NEW	PULMONARY TB	PULMONARY TB		Missing		Non-microbiologically-confirmed TB	Negative	1	1
2014	MALE	0.676249	0 to 04	Age 0-4	NEW	PULMONARY TB	PULMONARY TB		Missing		Non-microbiologically-confirmed TB	Negative	1	1
2011	MALE	0.676249	0 to 04	Age 0-4	NEW	PULMONARY TB	PULMONARY TB		Missing		Non-microbiologically-confirmed TB	Missing	1
2013	FEMALE	0.676249	0 to 04	Age 0-4	NEW	PULMONARY TB	PULMONARY TB		Missing		Non-microbiologically-confirmed TB	Negative	1	1
2015	MALE	0.676249	0 to 04	Age 0-4	NEW	PULMONARY TB	PULMONARY TB		Missing		Non-microbiologically-confirmed TB	Negative	1	1
2010	MALE	0.676249	0 to 04	Age 0-4	NEW	PULMONARY TB	PULMONARY TB		Missing		Non-microbiologically-confirmed TB	Missing	1
2013	FEMALE	0.676249	0 to 04	Age 0-4	NEW	PULMONARY TB	PULMONARY TB		Missing		Non-microbiologically-confirmed TB	Positive	1	1
2013	FEMALE	0.676249	0 to 04	Age 0-4	NEW	PULMONARY TB	PULMONARY TB		Missing		Non-microbiologically-confirmed TB	Negative	1	1
2015	MALE	0.676249	0 to 04	Age 0-4	NEW	PULMONARY TB	PULMONARY TB		Positive		Microbiologically confirmed TB	Missing	1
2015	MALE	0.676249	0 to 04	Age 0-4	NEW	PULMONARY TB	PULMONARY TB		Positive	Positive	Microbiologically confirmed TB	Positive	1	1
2015	FEMALE	0.678987	0 to 04	Age 0-4	NEW	PULMONARY TB	PULMONARY TB		Missing		Non-microbiologically-confirmed TB	Negative	1	1
2013	MALE	0.678987	0 to 04	Age 0-4	NEW	PULMONARY TB	PULMONARY TB		Negative		Non-microbiologically-confirmed TB	Negative	1	1
2014	MALE	0.678987	0 to 04	Age 0-4	NEW	PULMONARY TB	PULMONARY TB		Missing		Non-microbiologically-confirmed TB	Negative	1	1
2010	FEMALE	0.678987	0 to 04	Age 0-4	NEW	PULMONARY TB	PULMONARY TB		Missing		Non-microbiologically-confirmed TB	Negative	1	1
2013	MALE	0.681725	0 to 04	Age 0-4	NEW	PULMONARY TB	PULMONARY TB		Missing		Non-microbiologically-confirmed TB	Negative	1	1
2014	MALE	0.681725	0 to 04	Age 0-4	NEW	PULMONARY TB	PULMONARY TB		Missing		Non-microbiologically-confirmed TB	Missing	1
2012	MALE	0.681725	0 to 04	Age 0-4	NEW	PULMONARY TB	PULMONARY TB		Missing		Non-microbiologically-confirmed TB	Negative	1	1
2011	FEMALE	0.681725	0 to 04	Age 0-4	NEW	PULMONARY TB	PULMONARY TB		Missing		Non-microbiologically-confirmed TB	Missing	1
2015	MALE	0.684463	0 to 04	Age 0-4	RELAPSE	PULMONARY TB	PULMONARY TB		Missing		Non-microbiologically-confirmed TB	Positive	1	1
2013	MALE	0.684463	0 to 04	Age 0-4	NEW	PULMONARY TB	PULMONARY TB		Missing		Non-microbiologically-confirmed TB	Missing	1
2009	FEMALE	0.684463	0 to 04	Age 0-4	NEW	PULMONARY TB	PULMONARY TB		Missing		Non-microbiologically-confirmed TB	Missing	1
2014	FEMALE	0.6872	0 to 04	Age 0-4	NEW	PULMONARY TB	PULMONARY TB		Missing		Non-microbiologically-confirmed TB	Missing	1
2015	MALE	0.6872	0 to 04	Age 0-4	NEW	PULMONARY TB	PULMONARY TB		Missing		Non-microbiologically-confirmed TB	Negative	1	1
2015	FEMALE	0.6872	0 to 04	Age 0-4	NEW	PULMONARY TB	PULMONARY TB		Missing		Non-microbiologically-confirmed TB	Negative	1	1
2010	FEMALE	0.6872	0 to 04	Age 0-4	NEW	PULMONARY TB	PULMONARY TB		Missing		Non-microbiologically-confirmed TB	Missing	1
2011	MALE	0.6872	0 to 04	Age 0-4	NEW	PULMONARY TB	PULMONARY TB		Missing		Non-microbiologically-confirmed TB	Negative	1	1
2015	MALE	0.6872	0 to 04	Age 0-4	NEW	PULMONARY TB	PULMONARY TB		Missing		Non-microbiologically-confirmed TB	Missing	1
2008	MALE	0.689938	0 to 04	Age 0-4	NEW	PULMONARY TB	PULMONARY TB		Missing		Non-microbiologically-confirmed TB	Missing	1
2013	MALE	0.689938	0 to 04	Age 0-4	NEW	PULMONARY TB	PULMONARY TB		Missing		Non-microbiologically-confirmed TB	Negative	1	1
2013	MALE	0.695414	0 to 04	Age 0-4	NEW	PULMONARY TB	PULMONARY TB		Missing		Non-microbiologically-confirmed TB	Negative	1	1
2011	MALE	0.698152	0 to 04	Age 0-4	NEW	PULMONARY TB	PULMONARY TB		Missing		Non-microbiologically-confirmed TB	Negative	1	1
2010	MALE	0.698152	0 to 04	Age 0-4	NEW	PULMONARY TB	PULMONARY TB		Missing		Non-microbiologically-confirmed TB	Missing	1
2012	FEMALE	0.698152	0 to 04	Age 0-4	NEW	PULMONARY TB	PULMONARY TB		Missing		Non-microbiologically-confirmed TB	Missing	1
2009	FEMALE	0.698152	0 to 04	Age 0-4	NEW	PULMONARY TB	PULMONARY TB		Missing		Non-microbiologically-confirmed TB	Missing	1
2014	FEMALE	0.70089	0 to 04	Age 0-4	NEW	PULMONARY TB	PULMONARY TB		Missing		Non-microbiologically-confirmed TB	Missing	1
2010	FEMALE	0.70089	0 to 04	Age 0-4	NEW	PULMONARY TB	PULMONARY TB		Missing		Non-microbiologically-confirmed TB	Missing	1
2015	FEMALE	0.70089	0 to 04	Age 0-4	NEW	PULMONARY TB	PULMONARY TB		Missing		Non-microbiologically-confirmed TB	Negative	1	1
2014	FEMALE	0.703628	0 to 04	Age 0-4	NEW	PULMONARY TB	PULMONARY TB		Missing		Non-microbiologically-confirmed TB	Negative	1	1
2015	MALE	0.703628	0 to 04	Age 0-4	NEW	PULMONARY TB	PULMONARY TB		Missing		Non-microbiologically-confirmed TB	Negative	1	1
2015	MALE	0.706365	0 to 04	Age 0-4	NEW	PULMONARY TB	PULMONARY TB		Missing		Non-microbiologically-confirmed TB	Negative	1	1
2015	FEMALE	0.709103	0 to 04	Age 0-4	NEW	PULMONARY TB	PULMONARY TB		Missing		Non-microbiologically-confirmed TB	Missing	1
2010	FEMALE	0.711841	0 to 04	Age 0-4	NEW	PULMONARY TB	PULMONARY TB		Missing		Non-microbiologically-confirmed TB	Missing	1
2009	MALE	0.711841	0 to 04	Age 0-4	NEW	PULMONARY TB	PULMONARY TB		Missing		Non-microbiologically-confirmed TB	Missing	1
2015	MALE	0.711841	0 to 04	Age 0-4	NEW	PULMONARY TB	PULMONARY TB		Missing		Non-microbiologically-confirmed TB	Negative	1	1
2012	MALE	0.711841	0 to 04	Age 0-4	NEW	PULMONARY TB	PULMONARY TB		Missing		Non-microbiologically-confirmed TB	Negative	1	1
2013	MALE	0.711841	0 to 04	Age 0-4	NEW	PULMONARY TB	PULMONARY TB		Missing		Non-microbiologically-confirmed TB	Negative	1	1
2009	MALE	0.711841	0 to 04	Age 0-4	NEW	PULMONARY TB	PULMONARY TB		Missing		Non-microbiologically-confirmed TB	Missing	1
2010	FEMALE	0.714579	0 to 04	Age 0-4	NEW	PULMONARY TB	PULMONARY TB		Missing		Non-microbiologically-confirmed TB	Missing	1
2013	MALE	0.714579	0 to 04	Age 0-4	NEW	PULMONARY TB	PULMONARY TB		Missing		Non-microbiologically-confirmed TB	Negative	1	1
2012	MALE	0.717317	0 to 04	Age 0-4	NEW	PULMONARY TB	PULMONARY TB		Missing		Non-microbiologically-confirmed TB	Negative	1	1
2011	FEMALE	0.717317	0 to 04	Age 0-4	NEW	PULMONARY TB	PULMONARY TB		Missing		Non-microbiologically-confirmed TB	Missing	1
2011	FEMALE	0.717317	0 to 04	Age 0-4	NEW	PULMONARY TB	PULMONARY TB		Missing		Non-microbiologically-confirmed TB	Negative	1	1
2015	MALE	0.717317	0 to 04	Age 0-4	NEW	PULMONARY TB	PULMONARY TB		Missing		Non-microbiologically-confirmed TB	Positive	1	1
2014	MALE	0.720055	0 to 04	Age 0-4	NEW	PULMONARY TB	PULMONARY TB		Missing		Non-microbiologically-confirmed TB	Negative	1	1
2012	MALE	0.720055	0 to 04	Age 0-4	NEW	PULMONARY TB	PULMONARY TB		Missing		Non-microbiologically-confirmed TB	Missing	1
2011	MALE	0.722793	0 to 04	Age 0-4	NEW	PULMONARY TB	PULMONARY TB		Missing		Non-microbiologically-confirmed TB	Missing	1
2008	MALE	0.722793	0 to 04	Age 0-4	NEW	PULMONARY TB	PULMONARY TB		Missing		Non-microbiologically-confirmed TB	Missing	1
2014	FEMALE	0.722793	0 to 04	Age 0-4	NEW	PULMONARY TB	PULMONARY TB		Missing		Non-microbiologically-confirmed TB	Negative	1	1
2014	FEMALE	0.722793	0 to 04	Age 0-4	NEW	PULMONARY TB	PULMONARY TB		Missing		Non-microbiologically-confirmed TB	Positive	1	1
2011	FEMALE	0.72553	0 to 04	Age 0-4	NEW	PULMONARY TB	PULMONARY TB		Missing		Non-microbiologically-confirmed TB	Missing	1
2014	FEMALE	0.72553	0 to 04	Age 0-4	NEW	PULMONARY TB	PULMONARY TB		Missing		Non-microbiologically-confirmed TB	Negative	1	1
2013	MALE	0.728268	0 to 04	Age 0-4	NEW	PULMONARY TB	PULMONARY TB		Missing		Non-microbiologically-confirmed TB	Negative	1	1
2013	FEMALE	0.728268	0 to 04	Age 0-4	NEW	PULMONARY TB	PULMONARY TB		Missing		Non-microbiologically-confirmed TB	Negative	1	1
2014	MALE	0.728268	0 to 04	Age 0-4	NEW	PULMONARY TB	PULMONARY TB		Missing		Non-microbiologically-confirmed TB	Negative	1	1
2013	FEMALE	0.728268	0 to 04	Age 0-4	NEW	PULMONARY TB	PULMONARY TB		Missing		Non-microbiologically-confirmed TB	Negative	1	1
2011	FEMALE	0.728268	0 to 04	Age 0-4	NEW	PULMONARY TB	PULMONARY TB		Missing		Non-microbiologically-confirmed TB	Missing	1
2015	MALE	0.731006	0 to 04	Age 0-4	NEW	PULMONARY TB	PULMONARY TB		Missing		Non-microbiologically-confirmed TB	Negative	1	1
2012	MALE	0.731006	0 to 04	Age 0-4	NEW	PULMONARY TB	PULMONARY TB		Missing		Non-microbiologically-confirmed TB	Negative	1	1
2008	MALE	0.733744	0 to 04	Age 0-4	NEW	PULMONARY TB	PULMONARY TB		Missing		Non-microbiologically-confirmed TB	Missing	1
2013	MALE	0.736482	0 to 04	Age 0-4	NEW	PULMONARY TB	PULMONARY TB		Missing		Non-microbiologically-confirmed TB	Negative	1	1
2011	FEMALE	0.736482	0 to 04	Age 0-4	NEW	PULMONARY TB	PULMONARY TB		Missing		Non-microbiologically-confirmed TB	Missing	1
2014	MALE	0.744695	0 to 04	Age 0-4	NEW	PULMONARY TB	PULMONARY TB		Missing		Non-microbiologically-confirmed TB	Negative	1	1
2010	FEMALE	0.744695	0 to 04	Age 0-4	NEW	PULMONARY TB	PULMONARY TB		Missing		Non-microbiologically-confirmed TB	Missing	1
2011	MALE	0.744695	0 to 04	Age 0-4	NEW	PULMONARY TB	PULMONARY TB		Missing		Non-microbiologically-confirmed TB	Missing	1
2015	FEMALE	0.747433	0 to 04	Age 0-4	NEW	PULMONARY TB	PULMONARY TB		Negative	Positive	Microbiologically confirmed TB	Negative	1	1
2013	MALE	0.747433	0 to 04	Age 0-4	NEW	PULMONARY TB	PULMONARY TB		Missing		Non-microbiologically-confirmed TB	Negative	1	1
2015	FEMALE	0.747433	0 to 04	Age 0-4	NEW	PULMONARY TB	PULMONARY TB		Missing		Non-microbiologically-confirmed TB	Negative	1	1
2015	FEMALE	0.747433	0 to 04	Age 0-4	NEW	PULMONARY TB	PULMONARY TB		Missing		Non-microbiologically-confirmed TB	Negative	1	1
2015	MALE	0.750171	0 to 04	Age 0-4	NEW	PULMONARY TB	PULMONARY TB		Missing		Non-microbiologically-confirmed TB	Negative	1	1
2010	FEMALE	0.750171	0 to 04	Age 0-4	NEW	PULMONARY TB	PULMONARY TB		Missing		Non-microbiologically-confirmed TB	Negative	1	1
2013	MALE	0.750171	0 to 04	Age 0-4	NEW	PULMONARY TB	PULMONARY TB		Missing		Non-microbiologically-confirmed TB	Negative	1	1
2010	MALE	0.750171	0 to 04	Age 0-4	NEW	PULMONARY TB	PULMONARY TB		Missing		Non-microbiologically-confirmed TB	Negative	1	1
2014	FEMALE	0.750171	0 to 04	Age 0-4	NEW	PULMONARY TB	PULMONARY TB		Missing		Non-microbiologically-confirmed TB	Negative	1	1
2014	MALE	0.752909	0 to 04	Age 0-4	NEW	PULMONARY TB	PULMONARY TB		Missing		Non-microbiologically-confirmed TB	Negative	1	1
2010	MALE	0.752909	0 to 04	Age 0-4	NEW	PULMONARY TB	PULMONARY TB		Missing		Non-microbiologically-confirmed TB	Missing	1
2011	FEMALE	0.755647	0 to 04	Age 0-4	NEW	PULMONARY TB	PULMONARY TB		Missing		Non-microbiologically-confirmed TB	Missing	1
2010	FEMALE	0.755647	0 to 04	Age 0-4	NEW	PULMONARY TB	PULMONARY TB		Missing		Non-microbiologically-confirmed TB	Missing	1
2014	FEMALE	0.755647	0 to 04	Age 0-4	NEW	PULMONARY TB	PULMONARY TB		Missing		Non-microbiologically-confirmed TB	Negative	1	1
2010	FEMALE	0.755647	0 to 04	Age 0-4	NEW	PULMONARY TB	PULMONARY TB		Missing		Non-microbiologically-confirmed TB	Negative	1	1
2014	FEMALE	0.761123	0 to 04	Age 0-4	NEW	PULMONARY TB	PULMONARY TB		Missing		Non-microbiologically-confirmed TB	Negative	1	1
2011	FEMALE	0.761123	0 to 04	Age 0-4	NEW	PULMONARY TB	PULMONARY TB		Missing		Non-microbiologically-confirmed TB	Missing	1
2014	MALE	0.761123	0 to 04	Age 0-4	NEW	PULMONARY TB	PULMONARY TB		Missing		Non-microbiologically-confirmed TB	Negative	1	1
2014	MALE	0.76386	0 to 04	Age 0-4	NEW	PULMONARY TB	PULMONARY TB		Missing		Non-microbiologically-confirmed TB	Negative	1	1
2015	FEMALE	0.76386	0 to 04	Age 0-4	NEW	PULMONARY TB	PULMONARY TB		Missing		Non-microbiologically-confirmed TB	Negative	1	1
2013	FEMALE	0.76386	0 to 04	Age 0-4	NEW	PULMONARY TB	PULMONARY TB		Missing		Non-microbiologically-confirmed TB	Missing	1
2009	MALE	0.766598	0 to 04	Age 0-4	NEW	PULMONARY TB	PULMONARY TB		Missing		Non-microbiologically-confirmed TB	Missing	1
2014	FEMALE	0.766598	0 to 04	Age 0-4	NEW	PULMONARY TB	PULMONARY TB		Missing		Non-microbiologically-confirmed TB	Negative	1	1
2015	FEMALE	0.766598	0 to 04	Age 0-4	NEW	PULMONARY TB	PULMONARY TB		Missing		Non-microbiologically-confirmed TB	Negative	1	1
2015	MALE	0.769336	0 to 04	Age 0-4	NEW	PULMONARY TB	PULMONARY TB		Missing		Non-microbiologically-confirmed TB	Negative	1	1
2013	MALE	0.769336	0 to 04	Age 0-4	NEW	PULMONARY TB	PULMONARY TB		Missing		Non-microbiologically-confirmed TB	Negative	1	1
2012	MALE	0.769336	0 to 04	Age 0-4	NEW	PULMONARY TB	PULMONARY TB		Missing		Non-microbiologically-confirmed TB	Negative	1	1
2011	FEMALE	0.769336	0 to 04	Age 0-4	NEW	PULMONARY TB	PULMONARY TB		Missing		Non-microbiologically-confirmed TB	Missing	1
2012	FEMALE	0.772074	0 to 04	Age 0-4	NEW	PULMONARY TB	PULMONARY TB		Missing		Non-microbiologically-confirmed TB	Negative	1	1
2015	MALE	0.772074	0 to 04	Age 0-4	NEW	PULMONARY TB	PULMONARY TB		Missing		Non-microbiologically-confirmed TB	Missing	1
2012	FEMALE	0.772074	0 to 04	Age 0-4	NEW	PULMONARY TB	PULMONARY TB		Missing		Non-microbiologically-confirmed TB	Negative	1	1
2010	MALE	0.772074	0 to 04	Age 0-4	NEW	PULMONARY TB	PULMONARY TB		Missing		Non-microbiologically-confirmed TB	Missing	1
2008	MALE	0.774812	0 to 04	Age 0-4	NEW	PULMONARY TB	PULMONARY TB		Missing		Non-microbiologically-confirmed TB	Missing	1
2015	FEMALE	0.774812	0 to 04	Age 0-4	NEW	PULMONARY TB	PULMONARY TB		Missing		Non-microbiologically-confirmed TB	Negative	1	1
2011	FEMALE	0.774812	0 to 04	Age 0-4	NEW	PULMONARY TB	PULMONARY TB		Missing		Non-microbiologically-confirmed TB	Missing	1
2014	MALE	0.774812	0 to 04	Age 0-4	NEW	PULMONARY TB	PULMONARY TB		Missing		Non-microbiologically-confirmed TB	Negative	1	1
2014	MALE	0.774812	0 to 04	Age 0-4	NEW	PULMONARY TB	PULMONARY TB		Missing		Non-microbiologically-confirmed TB	Negative	1	1
2014	FEMALE	0.77755	0 to 04	Age 0-4	NEW	PULMONARY TB	PULMONARY TB		Missing		Non-microbiologically-confirmed TB	Negative	1	1
2015	MALE	0.77755	0 to 04	Age 0-4	NEW	PULMONARY TB	PULMONARY TB		Missing		Non-microbiologically-confirmed TB	Missing	1
2014	FEMALE	0.77755	0 to 04	Age 0-4	NEW	PULMONARY TB	PULMONARY TB		Missing		Non-microbiologically-confirmed TB	Missing	1
2014	FEMALE	0.780287	0 to 04	Age 0-4	NEW	PULMONARY TB	PULMONARY TB		Missing		Non-microbiologically-confirmed TB	Negative	1	1
2011	FEMALE	0.780287	0 to 04	Age 0-4	NEW	PULMONARY TB	PULMONARY TB		Missing		Non-microbiologically-confirmed TB	Missing	1
2012	MALE	0.780287	0 to 04	Age 0-4	NEW	PULMONARY TB	PULMONARY TB		Missing		Non-microbiologically-confirmed TB	Missing	1
2010	MALE	0.780287	0 to 04	Age 0-4	NEW	PULMONARY TB	PULMONARY TB		Missing		Non-microbiologically-confirmed TB	Missing	1
2012	MALE	0.783025	0 to 04	Age 0-4	RELAPSE	PULMONARY TB	PULMONARY TB		Positive		Microbiologically confirmed TB	Missing	1
2015	FEMALE	0.783025	0 to 04	Age 0-4	NEW	PULMONARY TB	PULMONARY TB		Missing		Non-microbiologically-confirmed TB	Negative	1	1
2014	FEMALE	0.783025	0 to 04	Age 0-4	NEW	PULMONARY TB	PULMONARY TB		Missing		Non-microbiologically-confirmed TB	Negative	1	1
2014	MALE	0.785763	0 to 04	Age 0-4	NEW	PULMONARY TB	PULMONARY TB		Missing		Non-microbiologically-confirmed TB	Negative	1	1
2014	MALE	0.785763	0 to 04	Age 0-4	NEW	PULMONARY TB	PULMONARY TB		Missing		Non-microbiologically-confirmed TB	Missing	1
2009	FEMALE	0.788501	0 to 04	Age 0-4	NEW	PULMONARY TB	PULMONARY TB		Missing		Non-microbiologically-confirmed TB	Missing	1
2015	MALE	0.788501	0 to 04	Age 0-4	NEW	PULMONARY TB	PULMONARY TB		Missing		Non-microbiologically-confirmed TB	Negative	1	1
2012	MALE	0.788501	0 to 04	Age 0-4	NEW	PULMONARY TB	PULMONARY TB		Missing		Non-microbiologically-confirmed TB	Negative	1	1
2015	FEMALE	0.788501	0 to 04	Age 0-4	NEW	PULMONARY TB	PULMONARY TB		Missing		Non-microbiologically-confirmed TB	Negative	1	1
2013	FEMALE	0.788501	0 to 04	Age 0-4	NEW	PULMONARY TB	PULMONARY TB		Missing		Non-microbiologically-confirmed TB	Negative	1	1
2014	FEMALE	0.791239	0 to 04	Age 0-4	NEW	PULMONARY TB	PULMONARY TB		Missing		Non-microbiologically-confirmed TB	Negative	1	1
2015	FEMALE	0.791239	0 to 04	Age 0-4	NEW	PULMONARY TB	PULMONARY TB		Missing		Non-microbiologically-confirmed TB	Negative	1	1
2011	MALE	0.791239	0 to 04	Age 0-4	NEW	PULMONARY TB	PULMONARY TB		Missing		Non-microbiologically-confirmed TB	Missing	1
2013	FEMALE	0.791239	0 to 04	Age 0-4	NEW	PULMONARY TB	PULMONARY TB		Missing		Non-microbiologically-confirmed TB	Negative	1	1
2014	MALE	0.791239	0 to 04	Age 0-4	NEW	PULMONARY TB	PULMONARY TB		Missing		Non-microbiologically-confirmed TB	Negative	1	1
2010	MALE	0.793977	0 to 04	Age 0-4	NEW	PULMONARY TB	PULMONARY TB		Missing		Non-microbiologically-confirmed TB	Negative	1	1
2009	MALE	0.793977	0 to 04	Age 0-4	NEW	PULMONARY TB	PULMONARY TB		Missing		Non-microbiologically-confirmed TB	Missing	1
2015	FEMALE	0.793977	0 to 04	Age 0-4	NEW	PULMONARY TB	PULMONARY TB		Missing		Non-microbiologically-confirmed TB	Positive	1	1
2012	MALE	0.793977	0 to 04	Age 0-4					Missing		Non-microbiologically-confirmed TB	Negative	1	1
2009	MALE	0.793977	0 to 04	Age 0-4	NEW	PULMONARY TB	PULMONARY TB		Missing		Non-microbiologically-confirmed TB	Negative	1	1
2013	FEMALE	0.793977	0 to 04	Age 0-4	NEW	PULMONARY TB	PULMONARY TB		Missing		Non-microbiologically-confirmed TB	Negative	1	1
2013	MALE	0.796715	0 to 04	Age 0-4	NEW	PULMONARY TB	PULMONARY TB		Missing		Non-microbiologically-confirmed TB	Positive	1	1
2011	FEMALE	0.796715	0 to 04	Age 0-4	NEW	PULMONARY TB	PULMONARY TB		Missing		Non-microbiologically-confirmed TB	Missing	1
2011	FEMALE	0.796715	0 to 04	Age 0-4	NEW	PULMONARY TB	PULMONARY TB		Missing		Non-microbiologically-confirmed TB	Missing	1
2015	MALE	0.796715	0 to 04	Age 0-4	NEW	PULMONARY TB	PULMONARY TB		Missing		Non-microbiologically-confirmed TB	Negative	1	1
2013	FEMALE	0.799452	0 to 04	Age 0-4	NEW	PULMONARY TB	PULMONARY TB		Missing		Non-microbiologically-confirmed TB	Negative	1	1
2014	FEMALE	0.799452	0 to 04	Age 0-4	NEW	PULMONARY TB	PULMONARY TB		Missing		Non-microbiologically-confirmed TB	Negative	1	1
2015	FEMALE	0.799452	0 to 04	Age 0-4	NEW	PULMONARY TB	PULMONARY TB		Missing		Non-microbiologically-confirmed TB	Negative	1	1
2011	MALE	0.80219	0 to 04	Age 0-4	NEW	PULMONARY TB	PULMONARY TB		Missing		Non-microbiologically-confirmed TB	Negative	1	1
2014	FEMALE	0.804928	0 to 04	Age 0-4	NEW	PULMONARY TB	PULMONARY TB		Missing		Non-microbiologically-confirmed TB	Negative	1	1
2012	MALE	0.804928	0 to 04	Age 0-4	NEW	PULMONARY TB	PULMONARY TB		Missing		Non-microbiologically-confirmed TB	Negative	1	1
2015	MALE	0.804928	0 to 04	Age 0-4	NEW	PULMONARY TB	PULMONARY TB		Missing		Non-microbiologically-confirmed TB	Negative	1	1
2014	MALE	0.807666	0 to 04	Age 0-4	NEW	PULMONARY TB	PULMONARY TB		Missing		Non-microbiologically-confirmed TB	Positive	1	1
2014	MALE	0.810404	0 to 04	Age 0-4	NEW	PULMONARY TB	PULMONARY TB		Missing		Non-microbiologically-confirmed TB	Negative	1	1
2010	FEMALE	0.810404	0 to 04	Age 0-4	NEW	PULMONARY TB	PULMONARY TB		Missing		Non-microbiologically-confirmed TB	Negative	1	1
2015	MALE	0.810404	0 to 04	Age 0-4	NEW	PULMONARY TB	PULMONARY TB		Missing		Non-microbiologically-confirmed TB	Negative	1	1
2011	MALE	0.810404	0 to 04	Age 0-4	NEW	PULMONARY TB	PULMONARY TB		Missing		Non-microbiologically-confirmed TB	Missing	1
2015	MALE	0.813142	0 to 04	Age 0-4	NEW	PULMONARY TB	PULMONARY TB		Missing		Non-microbiologically-confirmed TB	Missing	1
2015	MALE	0.813142	0 to 04	Age 0-4	NEW	PULMONARY TB	PULMONARY TB		Missing		Non-microbiologically-confirmed TB	Missing	1
2015	MALE	0.813142	0 to 04	Age 0-4	NEW	PULMONARY TB	PULMONARY TB		Missing		Non-microbiologically-confirmed TB	Negative	1	1
2015	FEMALE	0.813142	0 to 04	Age 0-4	NEW	PULMONARY TB	PULMONARY TB		Missing		Non-microbiologically-confirmed TB	Negative	1	1
2013	MALE	0.813142	0 to 04	Age 0-4	NEW	PULMONARY TB	PULMONARY TB		Missing		Non-microbiologically-confirmed TB	Negative	1	1
2008	MALE	0.815879	0 to 04	Age 0-4	NEW	PULMONARY TB	PULMONARY TB		Missing		Non-microbiologically-confirmed TB	Missing	1
2013	FEMALE	0.815879	0 to 04	Age 0-4	NEW	PULMONARY TB	PULMONARY TB		Missing		Non-microbiologically-confirmed TB	Negative	1	1
2009	MALE	0.818617	0 to 04	Age 0-4	NEW	PULMONARY TB	PULMONARY TB		Missing		Non-microbiologically-confirmed TB	Negative	1	1
2012	FEMALE	0.818617	0 to 04	Age 0-4	NEW	PULMONARY TB	PULMONARY TB		Missing		Non-microbiologically-confirmed TB	Missing	1
2014	FEMALE	0.818617	0 to 04	Age 0-4	NEW	PULMONARY TB	PULMONARY TB		Missing		Non-microbiologically-confirmed TB	Missing	1
2013	MALE	0.821355	0 to 04	Age 0-4	NEW	PULMONARY TB	PULMONARY TB		Missing		Non-microbiologically-confirmed TB	Negative	1	1
2011	MALE	0.821355	0 to 04	Age 0-4				Positive	Positive		Microbiologically confirmed TB	Missing	1
2013	FEMALE	0.824093	0 to 04	Age 0-4	NEW	PULMONARY TB	PULMONARY TB		Missing		Non-microbiologically-confirmed TB	Negative	1	1
2010	MALE	0.824093	0 to 04	Age 0-4	NEW	PULMONARY TB	PULMONARY TB		Missing		Non-microbiologically-confirmed TB	Missing	1
2011	FEMALE	0.824093	0 to 04	Age 0-4	NEW	PULMONARY TB	PULMONARY TB		Missing		Non-microbiologically-confirmed TB	Negative	1	1
2013	MALE	0.824093	0 to 04	Age 0-4	NEW	PULMONARY TB	PULMONARY TB		Missing		Non-microbiologically-confirmed TB	Missing	1
2010	FEMALE	0.826831	0 to 04	Age 0-4	NEW	PULMONARY TB	PULMONARY TB		Missing		Non-microbiologically-confirmed TB	Missing	1
2008	FEMALE	0.826831	0 to 04	Age 0-4	NEW	PULMONARY TB	PULMONARY TB		Missing		Non-microbiologically-confirmed TB	Missing	1
2011	MALE	0.826831	0 to 04	Age 0-4	NEW	PULMONARY TB	PULMONARY TB		Missing		Non-microbiologically-confirmed TB	Missing	1
2015	MALE	0.829569	0 to 04	Age 0-4	NEW	PULMONARY TB	PULMONARY TB		Missing		Non-microbiologically-confirmed TB	Negative	1	1
2009	FEMALE	0.829569	0 to 04	Age 0-4	NEW	PULMONARY TB	PULMONARY TB		Missing		Non-microbiologically-confirmed TB	Missing	1
2015	MALE	0.829569	0 to 04	Age 0-4	NEW	PULMONARY TB	PULMONARY TB		Missing		Non-microbiologically-confirmed TB	Negative	1	1
2014	MALE	0.829569	0 to 04	Age 0-4	NEW	PULMONARY TB	PULMONARY TB		Missing		Non-microbiologically-confirmed TB	Negative	1	1
2014	FEMALE	0.829569	0 to 04	Age 0-4	NEW	PULMONARY TB	PULMONARY TB		Missing		Non-microbiologically-confirmed TB	Negative	1	1
2012	MALE	0.832307	0 to 04	Age 0-4	NEW	PULMONARY TB	PULMONARY TB		Missing		Non-microbiologically-confirmed TB	Negative	1	1
2011	FEMALE	0.832307	0 to 04	Age 0-4	NEW	PULMONARY TB	PULMONARY TB		Missing		Non-microbiologically-confirmed TB	Missing	1
2012	FEMALE	0.832307	0 to 04	Age 0-4	NEW	PULMONARY TB	PULMONARY TB		Missing		Non-microbiologically-confirmed TB	Negative	1	1
2014	FEMALE	0.832307	0 to 04	Age 0-4	NEW	PULMONARY TB	PULMONARY TB		Missing		Non-microbiologically-confirmed TB	Negative	1	1
2013	MALE	0.835044	0 to 04	Age 0-4	NEW	PULMONARY TB	PULMONARY TB		Negative		Non-microbiologically-confirmed TB	Negative	1	1
2011	FEMALE	0.835044	0 to 04	Age 0-4					Positive		Microbiologically confirmed TB	Negative	1	1
2009	MALE	0.837782	0 to 04	Age 0-4	NEW	PULMONARY TB	PULMONARY TB		Missing		Non-microbiologically-confirmed TB	Missing	1
2015	FEMALE	0.837782	0 to 04	Age 0-4	NEW	PULMONARY TB	PULMONARY TB		Missing		Non-microbiologically-confirmed TB	Positive	1	1
2008	FEMALE	0.837782	0 to 04	Age 0-4	NEW	PULMONARY TB	PULMONARY TB		Missing		Non-microbiologically-confirmed TB	Missing	1
2008	FEMALE	0.837782	0 to 04	Age 0-4	NEW	PULMONARY TB	PULMONARY TB		Missing		Non-microbiologically-confirmed TB	Missing	1
2010	FEMALE	0.84052	0 to 04	Age 0-4	NEW	PULMONARY TB	PULMONARY TB		Missing		Non-microbiologically-confirmed TB	Missing	1
2014	FEMALE	0.84052	0 to 04	Age 0-4	NEW	PULMONARY TB	PULMONARY TB		Missing		Non-microbiologically-confirmed TB	Negative	1	1
2011	MALE	0.84052	0 to 04	Age 0-4	NEW	PULMONARY TB	PULMONARY TB		Missing		Non-microbiologically-confirmed TB	Missing	1
2008	MALE	0.84052	0 to 04	Age 0-4				Positive	Missing		Microbiologically confirmed TB	Missing	1
2011	MALE	0.843258	0 to 04	Age 0-4	NEW	PULMONARY TB	PULMONARY TB		Missing		Non-microbiologically-confirmed TB	Negative	1	1
2015	MALE	0.843258	0 to 04	Age 0-4	NEW	PULMONARY TB	PULMONARY TB		Missing		Non-microbiologically-confirmed TB	Missing	1
2015	MALE	0.845996	0 to 04	Age 0-4	NEW	PULMONARY TB	PULMONARY TB		Missing		Non-microbiologically-confirmed TB	Negative	1	1
2009	MALE	0.845996	0 to 04	Age 0-4	NEW	PULMONARY TB	PULMONARY TB		Missing		Non-microbiologically-confirmed TB	Negative	1	1
2013	MALE	0.845996	0 to 04	Age 0-4	NEW	PULMONARY TB	PULMONARY TB		Missing		Non-microbiologically-confirmed TB	Negative	1	1
2010	FEMALE	0.845996	0 to 04	Age 0-4	NEW	PULMONARY TB	PULMONARY TB		Missing		Non-microbiologically-confirmed TB	Negative	1	1
2012	FEMALE	0.848734	0 to 04	Age 0-4	NEW	PULMONARY TB	PULMONARY TB		Missing		Non-microbiologically-confirmed TB	Missing	1
2015	FEMALE	0.848734	0 to 04	Age 0-4	NEW	PULMONARY TB	PULMONARY TB		Missing		Non-microbiologically-confirmed TB	Negative	1	1
2014	MALE	0.848734	0 to 04	Age 0-4	NEW	PULMONARY TB	PULMONARY TB		Missing		Non-microbiologically-confirmed TB	Missing	1
2011	MALE	0.848734	0 to 04	Age 0-4	NEW	PULMONARY TB	PULMONARY TB		Missing		Non-microbiologically-confirmed TB	Missing	1
2010	FEMALE	0.851472	0 to 04	Age 0-4	NEW	PULMONARY TB	PULMONARY TB		Missing		Non-microbiologically-confirmed TB	Negative	1	1
2010	FEMALE	0.851472	0 to 04	Age 0-4	NEW	PULMONARY TB	PULMONARY TB		Missing		Non-microbiologically-confirmed TB	Missing	1
2014	MALE	0.851472	0 to 04	Age 0-4	NEW	PULMONARY TB	PULMONARY TB		Missing		Non-microbiologically-confirmed TB	Positive	1	1
2011	MALE	0.851472	0 to 04	Age 0-4	NEW	PULMONARY TB	PULMONARY TB		Missing		Non-microbiologically-confirmed TB	Negative	1	1
2011	FEMALE	0.854209	0 to 04	Age 0-4	NEW	PULMONARY TB	PULMONARY TB		Missing		Non-microbiologically-confirmed TB	Missing	1
2012	FEMALE	0.854209	0 to 04	Age 0-4	NEW	PULMONARY TB	PULMONARY TB		Missing		Non-microbiologically-confirmed TB	Negative	1	1
2010	MALE	0.854209	0 to 04	Age 0-4	NEW	PULMONARY TB	PULMONARY TB		Missing		Non-microbiologically-confirmed TB	Negative	1	1
2015	FEMALE	0.854209	0 to 04	Age 0-4	NEW	PULMONARY TB	PULMONARY TB		Missing		Non-microbiologically-confirmed TB	Positive	1	1
2012	FEMALE	0.854209	0 to 04	Age 0-4	NEW	PULMONARY TB	PULMONARY TB		Missing		Non-microbiologically-confirmed TB	Negative	1	1
2010	FEMALE	0.856947	0 to 04	Age 0-4	NEW	PULMONARY TB	PULMONARY TB		Missing		Non-microbiologically-confirmed TB	Missing	1
2013	FEMALE	0.856947	0 to 04	Age 0-4	NEW	PULMONARY TB	PULMONARY TB		Missing		Non-microbiologically-confirmed TB	Positive	1	1
2013	MALE	0.856947	0 to 04	Age 0-4	NEW	PULMONARY TB	PULMONARY TB		Missing		Non-microbiologically-confirmed TB	Negative	1	1
2015	FEMALE	0.859685	0 to 04	Age 0-4	NEW	PULMONARY TB	PULMONARY TB		Missing		Non-microbiologically-confirmed TB	Negative	1	1
2008	FEMALE	0.859685	0 to 04	Age 0-4	NEW	PULMONARY TB	PULMONARY TB		Missing		Non-microbiologically-confirmed TB	Missing	1
2013	MALE	0.859685	0 to 04	Age 0-4	NEW	PULMONARY TB	PULMONARY TB		Missing		Non-microbiologically-confirmed TB	Negative	1	1
2013	MALE	0.859685	0 to 04	Age 0-4	NEW	PULMONARY TB	PULMONARY TB		Missing		Non-microbiologically-confirmed TB	Negative	1	1
2009	FEMALE	0.859685	0 to 04	Age 0-4	NEW	PULMONARY TB	PULMONARY TB		Missing		Non-microbiologically-confirmed TB	Missing	1
2013	MALE	0.862423	0 to 04	Age 0-4	NEW	PULMONARY TB	PULMONARY TB		Missing		Non-microbiologically-confirmed TB	Negative	1	1
2013	FEMALE	0.862423	0 to 04	Age 0-4	NEW	PULMONARY TB	PULMONARY TB		Missing		Non-microbiologically-confirmed TB	Negative	1	1
2012	MALE	0.862423	0 to 04	Age 0-4	NEW	PULMONARY TB	PULMONARY TB		Missing		Non-microbiologically-confirmed TB	Missing	1
2011	MALE	0.862423	0 to 04	Age 0-4	NEW	PULMONARY TB	PULMONARY TB		Missing		Non-microbiologically-confirmed TB	Missing	1
2014	FEMALE	0.865161	0 to 04	Age 0-4	NEW	PULMONARY TB	PULMONARY TB		Missing		Non-microbiologically-confirmed TB	Negative	1	1
2013	FEMALE	0.865161	0 to 04	Age 0-4	NEW	PULMONARY TB	PULMONARY TB		Missing		Non-microbiologically-confirmed TB	Negative	1	1
2015	MALE	0.867899	0 to 04	Age 0-4	NEW	PULMONARY TB	PULMONARY TB		Missing		Non-microbiologically-confirmed TB	Negative	1	1
2011	FEMALE	0.867899	0 to 04	Age 0-4	NEW	PULMONARY TB	PULMONARY TB		Missing		Non-microbiologically-confirmed TB	Missing	1
2013	FEMALE	0.867899	0 to 04	Age 0-4	NEW	PULMONARY TB	PULMONARY TB		Missing		Non-microbiologically-confirmed TB	Negative	1	1
2015	FEMALE	0.867899	0 to 04	Age 0-4	NEW	PULMONARY TB	PULMONARY TB		Missing		Non-microbiologically-confirmed TB	Negative	1	1
2013	MALE	0.870637	0 to 04	Age 0-4	NEW	PULMONARY TB	PULMONARY TB		Missing		Non-microbiologically-confirmed TB	Negative	1	1
2013	FEMALE	0.870637	0 to 04	Age 0-4	NEW	PULMONARY TB	PULMONARY TB		Missing		Non-microbiologically-confirmed TB	Negative	1	1
2014	FEMALE	0.870637	0 to 04	Age 0-4	NEW	PULMONARY TB	PULMONARY TB		Missing		Non-microbiologically-confirmed TB	Negative	1	1
2013	FEMALE	0.870637	0 to 04	Age 0-4	NEW	PULMONARY TB	PULMONARY TB		Missing		Non-microbiologically-confirmed TB	Negative	1	1
2014	MALE	0.870637	0 to 04	Age 0-4	NEW	PULMONARY TB	PULMONARY TB		Missing		Non-microbiologically-confirmed TB	Missing	1
2011	FEMALE	0.873374	0 to 04	Age 0-4	NEW	PULMONARY TB	PULMONARY TB		Missing		Non-microbiologically-confirmed TB	Negative	1	1
2012	FEMALE	0.876112	0 to 04	Age 0-4	NEW	PULMONARY TB	PULMONARY TB		Missing		Non-microbiologically-confirmed TB	Missing	1
2013	FEMALE	0.876112	0 to 04	Age 0-4	NEW	PULMONARY TB	PULMONARY TB		Missing		Non-microbiologically-confirmed TB	Negative	1	1
2012	FEMALE	0.876112	0 to 04	Age 0-4					Missing		Non-microbiologically-confirmed TB	Missing	1
2013	MALE	0.876112	0 to 04	Age 0-4	NEW	PULMONARY TB	PULMONARY TB		Missing		Non-microbiologically-confirmed TB	Negative	1	1
2015	FEMALE	0.87885	0 to 04	Age 0-4	NEW	PULMONARY TB	PULMONARY TB		Missing		Non-microbiologically-confirmed TB	Negative	1	1
2011	MALE	0.87885	0 to 04	Age 0-4	NEW	PULMONARY TB	PULMONARY TB		Missing		Non-microbiologically-confirmed TB	Positive	1	1
2015	MALE	0.87885	0 to 04	Age 0-4	NEW	PULMONARY TB	PULMONARY TB		Missing		Non-microbiologically-confirmed TB	Negative	1	1
2013	FEMALE	0.87885	0 to 04	Age 0-4	NEW	PULMONARY TB	PULMONARY TB		Missing		Non-microbiologically-confirmed TB	Negative	1	1
2012	FEMALE	0.87885	0 to 04	Age 0-4	NEW	PULMONARY TB	PULMONARY TB		Missing		Non-microbiologically-confirmed TB	Negative	1	1
2014	MALE	0.87885	0 to 04	Age 0-4	NEW	PULMONARY TB	PULMONARY TB		Missing		Non-microbiologically-confirmed TB	Negative	1	1
2014	MALE	0.87885	0 to 04	Age 0-4	NEW	PULMONARY TB	PULMONARY TB		Missing		Non-microbiologically-confirmed TB	Negative	1	1
2010	MALE	0.881588	0 to 04	Age 0-4	NEW	PULMONARY TB	PULMONARY TB		Missing		Non-microbiologically-confirmed TB	Missing	1
2014	MALE	0.881588	0 to 04	Age 0-4	NEW	PULMONARY TB	PULMONARY TB		Missing		Non-microbiologically-confirmed TB	Negative	1	1
2013	FEMALE	0.881588	0 to 04	Age 0-4	NEW	PULMONARY TB	PULMONARY TB		Missing		Non-microbiologically-confirmed TB	Missing	1
2011	MALE	0.881588	0 to 04	Age 0-4	NEW	PULMONARY TB	PULMONARY TB		Missing		Non-microbiologically-confirmed TB	Missing	1
2014	FEMALE	0.881588	0 to 04	Age 0-4	NEW	PULMONARY TB	PULMONARY TB		Missing		Non-microbiologically-confirmed TB	Negative	1	1
2015	FEMALE	0.884326	0 to 04	Age 0-4	NEW	PULMONARY TB	PULMONARY TB		Missing		Non-microbiologically-confirmed TB	Missing	1
2012	FEMALE	0.884326	0 to 04	Age 0-4	NEW	PULMONARY TB	PULMONARY TB		Missing		Non-microbiologically-confirmed TB	Negative	1	1
2015	MALE	0.887064	0 to 04	Age 0-4	NEW	PULMONARY TB	PULMONARY TB		Missing		Non-microbiologically-confirmed TB	Missing	1
2013	MALE	0.887064	0 to 04	Age 0-4	NEW	PULMONARY TB	PULMONARY TB		Missing		Non-microbiologically-confirmed TB	Negative	1	1
2014	FEMALE	0.889802	0 to 04	Age 0-4	NEW	PULMONARY TB	PULMONARY TB		Missing		Non-microbiologically-confirmed TB	Negative	1	1
2015	MALE	0.889802	0 to 04	Age 0-4	NEW	PULMONARY TB	PULMONARY TB		Missing		Non-microbiologically-confirmed TB	Negative	1	1
2015	MALE	0.889802	0 to 04	Age 0-4	NEW	PULMONARY TB	PULMONARY TB		Missing		Non-microbiologically-confirmed TB	Negative	1	1
2009	MALE	0.889802	0 to 04	Age 0-4	NEW	PULMONARY TB	PULMONARY TB		Missing		Non-microbiologically-confirmed TB	Missing	1
2010	MALE	0.892539	0 to 04	Age 0-4	NEW	PULMONARY TB	PULMONARY TB		Missing		Non-microbiologically-confirmed TB	Missing	1
2011	MALE	0.892539	0 to 04	Age 0-4	NEW	PULMONARY TB	PULMONARY TB		Missing		Non-microbiologically-confirmed TB	Missing	1
2014	MALE	0.895277	0 to 04	Age 0-4	NEW	PULMONARY TB	PULMONARY TB		Missing		Non-microbiologically-confirmed TB	Negative	1	1
2014	FEMALE	0.898015	0 to 04	Age 0-4	NEW	PULMONARY TB	PULMONARY TB		Missing		Non-microbiologically-confirmed TB	Negative	1	1
2014	FEMALE	0.898015	0 to 04	Age 0-4	NEW	PULMONARY TB	PULMONARY TB		Missing		Non-microbiologically-confirmed TB	Positive	1	1
2014	FEMALE	0.898015	0 to 04	Age 0-4	NEW	PULMONARY TB	PULMONARY TB		Missing		Non-microbiologically-confirmed TB	Negative	1	1
2009	FEMALE	0.898015	0 to 04	Age 0-4	NEW	PULMONARY TB	PULMONARY TB		Missing		Non-microbiologically-confirmed TB	Missing	1
2010	FEMALE	0.900753	0 to 04	Age 0-4	NEW	PULMONARY TB	PULMONARY TB		Missing		Non-microbiologically-confirmed TB	Positive	1	1
2015	FEMALE	0.900753	0 to 04	Age 0-4	NEW	PULMONARY TB	PULMONARY TB		Missing		Non-microbiologically-confirmed TB	Negative	1	1
2015	FEMALE	0.900753	0 to 04	Age 0-4	NEW	PULMONARY TB	PULMONARY TB		Missing		Non-microbiologically-confirmed TB	Negative	1	1
2010	FEMALE	0.900753	0 to 04	Age 0-4	NEW	PULMONARY TB	PULMONARY TB		Missing		Non-microbiologically-confirmed TB	Negative	1	1
2010	MALE	0.906229	0 to 04	Age 0-4	NEW	PULMONARY TB	PULMONARY TB		Missing		Non-microbiologically-confirmed TB	Missing	1
2013	FEMALE	0.906229	0 to 04	Age 0-4	NEW	PULMONARY TB	PULMONARY TB		Missing		Non-microbiologically-confirmed TB	Negative	1	1
2011	MALE	0.906229	0 to 04	Age 0-4	NEW	PULMONARY TB	PULMONARY TB		Missing		Non-microbiologically-confirmed TB	Missing	1
2011	MALE	0.906229	0 to 04	Age 0-4	NEW	PULMONARY TB	PULMONARY TB		Missing		Non-microbiologically-confirmed TB	Negative	1	1
2014	FEMALE	0.906229	0 to 04	Age 0-4	NEW	PULMONARY TB	PULMONARY TB		Missing		Non-microbiologically-confirmed TB	Negative	1	1
2015	FEMALE	0.908967	0 to 04	Age 0-4	NEW	PULMONARY TB	PULMONARY TB		Missing		Non-microbiologically-confirmed TB	Negative	1	1
2015	FEMALE	0.908967	0 to 04	Age 0-4	NEW	PULMONARY TB	PULMONARY TB		Missing		Non-microbiologically-confirmed TB	Negative	1	1
2014	FEMALE	0.908967	0 to 04	Age 0-4	NEW	PULMONARY TB	PULMONARY TB		Missing		Non-microbiologically-confirmed TB	Negative	1	1
2014	FEMALE	0.914442	0 to 04	Age 0-4	NEW	PULMONARY TB	PULMONARY TB		Missing		Non-microbiologically-confirmed TB	Negative	1	1
2015	MALE	0.914442	0 to 04	Age 0-4	NEW	PULMONARY TB	PULMONARY TB		Missing		Non-microbiologically-confirmed TB	Missing	1
2013	FEMALE	0.914442	0 to 04	Age 0-4	NEW	PULMONARY TB	PULMONARY TB		Missing		Non-microbiologically-confirmed TB	Negative	1	1
2012	MALE	0.914442	0 to 04	Age 0-4	NEW	PULMONARY TB	PULMONARY TB		Missing		Non-microbiologically-confirmed TB	Negative	1	1
2014	MALE	0.914442	0 to 04	Age 0-4	NEW	PULMONARY TB	PULMONARY TB		Missing		Non-microbiologically-confirmed TB	Negative	1	1
2009	FEMALE	0.91718	0 to 04	Age 0-4	NEW	PULMONARY TB	PULMONARY TB		Missing		Non-microbiologically-confirmed TB	Missing	1
2014	MALE	0.91718	0 to 04	Age 0-4	NEW	PULMONARY TB	PULMONARY TB		Missing		Non-microbiologically-confirmed TB	Negative	1	1
2013	FEMALE	0.91718	0 to 04	Age 0-4	NEW	PULMONARY TB	PULMONARY TB		Missing		Non-microbiologically-confirmed TB	Missing	1
2011	FEMALE	0.91718	0 to 04	Age 0-4	NEW	PULMONARY TB	PULMONARY TB		Missing		Non-microbiologically-confirmed TB	Missing	1
2011	MALE	0.91718	0 to 04	Age 0-4	RELAPSE	PULMONARY TB	PULMONARY TB	Positive	Positive		Microbiologically confirmed TB	Positive	1	1
2012	FEMALE	0.91718	0 to 04	Age 0-4	NEW	PULMONARY TB	PULMONARY TB		Missing		Non-microbiologically-confirmed TB	Negative	1	1
2009	FEMALE	0.919918	0 to 04	Age 0-4	NEW	PULMONARY TB	PULMONARY TB		Missing		Non-microbiologically-confirmed TB	Missing	1
2013	FEMALE	0.919918	0 to 04	Age 0-4	NEW	PULMONARY TB	PULMONARY TB		Missing		Non-microbiologically-confirmed TB	Negative	1	1
2015	MALE	0.919918	0 to 04	Age 0-4	NEW	PULMONARY TB	PULMONARY TB		Missing		Non-microbiologically-confirmed TB	Missing	1
2010	MALE	0.919918	0 to 04	Age 0-4	NEW	PULMONARY TB	PULMONARY TB		Missing		Non-microbiologically-confirmed TB	Missing	1
2014	MALE	0.919918	0 to 04	Age 0-4	NEW	PULMONARY TB	PULMONARY TB		Missing		Non-microbiologically-confirmed TB	Negative	1	1
2008	MALE	0.919918	0 to 04	Age 0-4	NEW	PULMONARY TB	PULMONARY TB		Missing		Non-microbiologically-confirmed TB	Missing	1
2011	MALE	0.919918	0 to 04	Age 0-4	NEW	PULMONARY TB	PULMONARY TB		Missing		Non-microbiologically-confirmed TB	Missing	1
2008	MALE	0.919918	0 to 04	Age 0-4	NEW	PULMONARY TB	PULMONARY TB		Missing		Non-microbiologically-confirmed TB	Missing	1
2012	MALE	0.919918	0 to 04	Age 0-4	NEW	PULMONARY TB	PULMONARY TB		Missing		Non-microbiologically-confirmed TB	Negative	1	1
2014	MALE	0.922656	0 to 04	Age 0-4	NEW	PULMONARY TB	PULMONARY TB		Missing		Non-microbiologically-confirmed TB	Negative	1	1
2014	FEMALE	0.922656	0 to 04	Age 0-4	NEW	PULMONARY TB	PULMONARY TB		Missing		Non-microbiologically-confirmed TB	Negative	1	1
2009	MALE	0.922656	0 to 04	Age 0-4	NEW	PULMONARY TB	PULMONARY TB		Missing		Non-microbiologically-confirmed TB	Missing	1
2009	MALE	0.922656	0 to 04	Age 0-4	NEW	PULMONARY TB	PULMONARY TB		Missing		Non-microbiologically-confirmed TB	Negative	1	1
2014	MALE	0.922656	0 to 04	Age 0-4	NEW	PULMONARY TB	PULMONARY TB		Missing		Non-microbiologically-confirmed TB	Negative	1	1
2015	MALE	0.925394	0 to 04	Age 0-4	NEW	PULMONARY TB	PULMONARY TB		Missing		Non-microbiologically-confirmed TB	Negative	1	1
2015	MALE	0.925394	0 to 04	Age 0-4	NEW	PULMONARY TB	PULMONARY TB		Missing		Non-microbiologically-confirmed TB	Negative	1	1
2010	FEMALE	0.925394	0 to 04	Age 0-4	NEW	PULMONARY TB	PULMONARY TB		Missing		Non-microbiologically-confirmed TB	Missing	1
2015	FEMALE	0.928131	0 to 04	Age 0-4	NEW	PULMONARY TB	PULMONARY TB		Missing		Non-microbiologically-confirmed TB	Negative	1	1
2014	FEMALE	0.928131	0 to 04	Age 0-4	NEW	PULMONARY TB	PULMONARY TB		Missing		Non-microbiologically-confirmed TB	Negative	1	1
2010	MALE	0.928131	0 to 04	Age 0-4	NEW	PULMONARY TB	PULMONARY TB		Missing		Non-microbiologically-confirmed TB	Missing	1
2009	MALE	0.928131	0 to 04	Age 0-4	NEW	PULMONARY TB	PULMONARY TB		Missing		Non-microbiologically-confirmed TB	Missing	1
2013	MALE	0.930869	0 to 04	Age 0-4	NEW	PULMONARY TB	PULMONARY TB		Missing		Non-microbiologically-confirmed TB	Negative	1	1
2015	FEMALE	0.930869	0 to 04	Age 0-4	NEW	PULMONARY TB	PULMONARY TB		Missing		Non-microbiologically-confirmed TB	Negative	1	1
2014	MALE	0.930869	0 to 04	Age 0-4	NEW	PULMONARY TB	PULMONARY TB		Missing		Non-microbiologically-confirmed TB	Missing	1
2010	FEMALE	0.930869	0 to 04	Age 0-4	NEW	PULMONARY TB	PULMONARY TB		Missing		Non-microbiologically-confirmed TB	Negative	1	1
2014	FEMALE	0.930869	0 to 04	Age 0-4	NEW	PULMONARY TB	PULMONARY TB		Missing		Non-microbiologically-confirmed TB	Negative	1	1
2010	FEMALE	0.930869	0 to 04	Age 0-4	NEW	PULMONARY TB	PULMONARY TB		Missing		Non-microbiologically-confirmed TB	Missing	1
2008	MALE	0.933607	0 to 04	Age 0-4	NEW	PULMONARY TB	PULMONARY TB		Missing		Non-microbiologically-confirmed TB	Missing	1
2013	MALE	0.936345	0 to 04	Age 0-4	NEW	PULMONARY TB	PULMONARY TB		Missing		Non-microbiologically-confirmed TB	Negative	1	1
2008	FEMALE	0.936345	0 to 04	Age 0-4	NEW	PULMONARY TB	PULMONARY TB		Missing		Non-microbiologically-confirmed TB	Missing	1
2013	MALE	0.936345	0 to 04	Age 0-4	NEW	PULMONARY TB	PULMONARY TB		Missing		Non-microbiologically-confirmed TB	Negative	1	1
2011	MALE	0.936345	0 to 04	Age 0-4	NEW	PULMONARY TB	PULMONARY TB		Missing		Non-microbiologically-confirmed TB	Missing	1
2013	FEMALE	0.936345	0 to 04	Age 0-4	NEW	PULMONARY TB	PULMONARY TB		Missing		Non-microbiologically-confirmed TB	Negative	1	1
2015	FEMALE	0.936345	0 to 04	Age 0-4	NEW	PULMONARY TB	PULMONARY TB		Missing		Non-microbiologically-confirmed TB	Positive	1	1
2010	FEMALE	0.936345	0 to 04	Age 0-4	NEW	PULMONARY TB	PULMONARY TB		Missing		Non-microbiologically-confirmed TB	Negative	1	1
2009	FEMALE	0.936345	0 to 04	Age 0-4	NEW	PULMONARY TB	PULMONARY TB		Missing		Non-microbiologically-confirmed TB	Missing	1
2015	MALE	0.936345	0 to 04	Age 0-4	NEW	PULMONARY TB	PULMONARY TB		Missing		Non-microbiologically-confirmed TB	Negative	1	1
2015	FEMALE	0.936345	0 to 04	Age 0-4	NEW	PULMONARY TB	PULMONARY TB		Missing		Non-microbiologically-confirmed TB	Negative	1	1
2014	MALE	0.939083	0 to 04	Age 0-4	NEW	PULMONARY TB	PULMONARY TB		Missing		Non-microbiologically-confirmed TB	Negative	1	1
2012	FEMALE	0.939083	0 to 04	Age 0-4	NEW	PULMONARY TB	PULMONARY TB		Missing		Non-microbiologically-confirmed TB	Missing	1
2009	MALE	0.939083	0 to 04	Age 0-4	NEW	PULMONARY TB	PULMONARY TB		Missing		Non-microbiologically-confirmed TB	Missing	1
2014	FEMALE	0.941821	0 to 04	Age 0-4	NEW	PULMONARY TB	PULMONARY TB		Missing		Non-microbiologically-confirmed TB	Negative	1	1
2013	FEMALE	0.941821	0 to 04	Age 0-4	NEW	PULMONARY TB	PULMONARY TB		Missing		Non-microbiologically-confirmed TB	Negative	1	1
2014	MALE	0.941821	0 to 04	Age 0-4	NEW	PULMONARY TB	PULMONARY TB		Missing		Non-microbiologically-confirmed TB	Missing	1
2010	FEMALE	0.941821	0 to 04	Age 0-4	NEW	PULMONARY TB	PULMONARY TB		Missing		Non-microbiologically-confirmed TB	Missing	1
2012	MALE	0.941821	0 to 04	Age 0-4	NEW	PULMONARY TB	PULMONARY TB		Missing		Non-microbiologically-confirmed TB	Missing	1
2015	FEMALE	0.941821	0 to 04	Age 0-4	NEW	PULMONARY TB	PULMONARY TB		Missing		Non-microbiologically-confirmed TB	Negative	1	1
2014	FEMALE	0.944558	0 to 04	Age 0-4	NEW	PULMONARY TB	PULMONARY TB		Missing		Non-microbiologically-confirmed TB	Negative	1	1
2014	MALE	0.944558	0 to 04	Age 0-4	NEW	PULMONARY TB	PULMONARY TB		Missing		Non-microbiologically-confirmed TB	Missing	1
2012	FEMALE	0.947296	0 to 04	Age 0-4	NEW	PULMONARY TB	PULMONARY TB		Missing		Non-microbiologically-confirmed TB	Negative	1	1
2014	FEMALE	0.947296	0 to 04	Age 0-4	NEW	PULMONARY TB	PULMONARY TB		Missing		Non-microbiologically-confirmed TB	Negative	1	1
2013	FEMALE	0.947296	0 to 04	Age 0-4	NEW	PULMONARY TB	PULMONARY TB		Missing		Non-microbiologically-confirmed TB	Negative	1	1
2010	MALE	0.947296	0 to 04	Age 0-4	NEW	PULMONARY TB	PULMONARY TB		Missing		Non-microbiologically-confirmed TB	Missing	1
2015	MALE	0.947296	0 to 04	Age 0-4	NEW	PULMONARY TB	PULMONARY TB		Missing		Non-microbiologically-confirmed TB	Missing	1
2009	FEMALE	0.950034	0 to 04	Age 0-4	NEW	PULMONARY TB	PULMONARY TB		Missing		Non-microbiologically-confirmed TB	Positive	1	1
2008	FEMALE	0.950034	0 to 04	Age 0-4	NEW	PULMONARY TB	PULMONARY TB		Missing		Non-microbiologically-confirmed TB	Missing	1
2010	FEMALE	0.950034	0 to 04	Age 0-4	NEW	PULMONARY TB	PULMONARY TB		Missing		Non-microbiologically-confirmed TB	Negative	1	1
2010	FEMALE	0.950034	0 to 04	Age 0-4	NEW	PULMONARY TB	PULMONARY TB		Missing		Non-microbiologically-confirmed TB	Missing	1
2013	MALE	0.952772	0 to 04	Age 0-4	NEW	PULMONARY TB	PULMONARY TB		Missing		Non-microbiologically-confirmed TB	Negative	1	1
2015	FEMALE	0.952772	0 to 04	Age 0-4	NEW	PULMONARY TB	PULMONARY TB		Missing		Non-microbiologically-confirmed TB	Negative	1	1
2009	MALE	0.95551	0 to 04	Age 0-4	NEW	PULMONARY TB	PULMONARY TB		Missing		Non-microbiologically-confirmed TB	Missing	1
2014	MALE	0.95551	0 to 04	Age 0-4	NEW	PULMONARY TB	PULMONARY TB		Missing		Non-microbiologically-confirmed TB	Negative	1	1
2009	MALE	0.95551	0 to 04	Age 0-4	NEW	PULMONARY TB	PULMONARY TB		Missing		Non-microbiologically-confirmed TB	Missing	1
2014	MALE	0.95551	0 to 04	Age 0-4	NEW	PULMONARY TB	PULMONARY TB		Missing		Non-microbiologically-confirmed TB	Negative	1	1
2011	FEMALE	0.95551	0 to 04	Age 0-4	NEW	PULMONARY TB	PULMONARY TB		Missing		Non-microbiologically-confirmed TB	Missing	1
2014	MALE	0.95551	0 to 04	Age 0-4	NEW	PULMONARY TB	PULMONARY TB		Missing		Non-microbiologically-confirmed TB	Negative	1	1
2010	MALE	0.958248	0 to 04	Age 0-4	NEW	PULMONARY TB	PULMONARY TB		Missing		Non-microbiologically-confirmed TB	Missing	1
2015	MALE	0.958248	0 to 04	Age 0-4	NEW	PULMONARY TB	PULMONARY TB		Missing		Non-microbiologically-confirmed TB	Negative	1	1
2013	FEMALE	0.958248	0 to 04	Age 0-4	NEW	PULMONARY TB	PULMONARY TB		Missing		Non-microbiologically-confirmed TB	Negative	1	1
2013	MALE	0.960986	0 to 04	Age 0-4	NEW	PULMONARY TB	PULMONARY TB		Missing		Non-microbiologically-confirmed TB	Negative	1	1
2013	MALE	0.960986	0 to 04	Age 0-4	NEW	PULMONARY TB	PULMONARY TB		Negative		Non-microbiologically-confirmed TB	Negative	1	1
2011	MALE	0.960986	0 to 04	Age 0-4	NEW	PULMONARY TB	PULMONARY TB	Positive	Missing		Microbiologically confirmed TB	Missing	1
2013	MALE	0.960986	0 to 04	Age 0-4	NEW	PULMONARY TB	PULMONARY TB		Missing		Non-microbiologically-confirmed TB	Negative	1	1
2014	FEMALE	0.960986	0 to 04	Age 0-4	NEW	PULMONARY TB	PULMONARY TB		Missing		Non-microbiologically-confirmed TB	Missing	1
2014	MALE	0.963723	0 to 04	Age 0-4	NEW	PULMONARY TB	PULMONARY TB		Missing		Non-microbiologically-confirmed TB	Negative	1	1
2015	FEMALE	0.963723	0 to 04	Age 0-4	NEW	PULMONARY TB	PULMONARY TB		Missing		Non-microbiologically-confirmed TB	Negative	1	1
2013	FEMALE	0.963723	35 to 44	Age 0-4	NEW	EXTRA PULMONARY TB	EXTRA PULMONARY TB		Negative		Non-microbiologically-confirmed TB	Positive	1	1
2011	FEMALE	0.963723	0 to 04	Age 0-4	NEW	PULMONARY TB	PULMONARY TB		Missing		Non-microbiologically-confirmed TB	Negative	1	1
2008	FEMALE	0.963723	0 to 04	Age 0-4	NEW	PULMONARY TB	PULMONARY TB		Missing		Non-microbiologically-confirmed TB	Missing	1
2009	MALE	0.966461	0 to 04	Age 0-4	NEW	PULMONARY TB	PULMONARY TB		Missing		Non-microbiologically-confirmed TB	Missing	1
2008	FEMALE	0.966461	0 to 04	Age 0-4	NEW	PULMONARY TB	PULMONARY TB		Missing		Non-microbiologically-confirmed TB	Missing	1
2011	MALE	0.966461	0 to 04	Age 0-4	NEW	PULMONARY TB	PULMONARY TB		Missing		Non-microbiologically-confirmed TB	Missing	1
2009	FEMALE	0.966461	0 to 04	Age 0-4	NEW	PULMONARY TB	PULMONARY TB		Missing		Non-microbiologically-confirmed TB	Missing	1
2010	MALE	0.966461	0 to 04	Age 0-4	NEW	PULMONARY TB	PULMONARY TB		Missing		Non-microbiologically-confirmed TB	Missing	1
2014	MALE	0.969199	0 to 04	Age 0-4	NEW	PULMONARY TB	PULMONARY TB		Missing		Non-microbiologically-confirmed TB	Missing	1
2013	FEMALE	0.971937	0 to 04	Age 0-4	NEW	PULMONARY TB	PULMONARY TB		Missing		Non-microbiologically-confirmed TB	Negative	1	1
2009	MALE	0.971937	0 to 04	Age 0-4	NEW	PULMONARY TB	PULMONARY TB		Missing		Non-microbiologically-confirmed TB	Missing	1
2011	FEMALE	0.971937	0 to 04	Age 0-4	NEW	PULMONARY TB	PULMONARY TB		Missing		Non-microbiologically-confirmed TB	Negative	1	1
2014	FEMALE	0.971937	0 to 04	Age 0-4	NEW	PULMONARY TB	PULMONARY TB		Missing		Non-microbiologically-confirmed TB	Negative	1	1
2013	MALE	0.974675	0 to 04	Age 0-4	NEW	PULMONARY TB	PULMONARY TB		Missing		Non-microbiologically-confirmed TB	Negative	1	1
2013	FEMALE	0.974675	0 to 04	Age 0-4	NEW	PULMONARY TB	PULMONARY TB		Missing		Non-microbiologically-confirmed TB	Negative	1	1
2013	MALE	0.974675	0 to 04	Age 0-4	NEW	PULMONARY TB	PULMONARY TB		Missing		Non-microbiologically-confirmed TB	Positive	1	1
2015	MALE	0.977413	0 to 04	Age 0-4	NEW	PULMONARY TB	PULMONARY TB		Missing		Non-microbiologically-confirmed TB	Negative	1	1
2013	MALE	0.977413	0 to 04	Age 0-4	NEW	PULMONARY TB	PULMONARY TB		Missing		Non-microbiologically-confirmed TB	Negative	1	1
2013	MALE	0.977413	0 to 04	Age 0-4	NEW	PULMONARY TB	PULMONARY TB		Missing		Non-microbiologically-confirmed TB	Negative	1	1
2015	MALE	0.977413	0 to 04	Age 0-4	NEW	PULMONARY TB	PULMONARY TB		Missing		Non-microbiologically-confirmed TB	Missing	1
2010	FEMALE	0.977413	0 to 04	Age 0-4	NEW	PULMONARY TB	PULMONARY TB		Missing		Non-microbiologically-confirmed TB	Missing	1
2010	FEMALE	0.980151	0 to 04	Age 0-4	NEW	PULMONARY TB	PULMONARY TB		Missing		Non-microbiologically-confirmed TB	Missing	1
2011	FEMALE	0.980151	0 to 04	Age 0-4	NEW	PULMONARY TB	PULMONARY TB		Missing		Non-microbiologically-confirmed TB	Missing	1
2014	MALE	0.982889	0 to 04	Age 0-4	NEW	PULMONARY TB	PULMONARY TB		Missing		Non-microbiologically-confirmed TB	Negative	1	1
2015	FEMALE	0.982889	0 to 04	Age 0-4	NEW	PULMONARY TB	PULMONARY TB		Missing		Non-microbiologically-confirmed TB	Positive	1	1
2015	MALE	0.982889	0 to 04	Age 0-4	NEW	PULMONARY TB	PULMONARY TB		Missing		Non-microbiologically-confirmed TB	Negative	1	1
2015	FEMALE	0.982889	0 to 04	Age 0-4	NEW	PULMONARY TB	PULMONARY TB		Missing		Non-microbiologically-confirmed TB	Negative	1	1
2010	MALE	0.985626	0 to 04	Age 0-4	NEW	PULMONARY TB	PULMONARY TB		Missing		Non-microbiologically-confirmed TB	Missing	1
2011	FEMALE	0.985626	0 to 04	Age 0-4	NEW	PULMONARY TB	PULMONARY TB		Missing		Non-microbiologically-confirmed TB	Missing	1
2012	FEMALE	0.988364	0 to 04	Age 0-4	NEW	PULMONARY TB	PULMONARY TB		Missing		Non-microbiologically-confirmed TB	Missing	1
2015	MALE	0.991102	0 to 04	Age 0-4	NEW	PULMONARY TB	PULMONARY TB		Missing		Non-microbiologically-confirmed TB	Positive	1	1
2011	MALE	0.991102	0 to 04	Age 0-4	NEW	PULMONARY TB	PULMONARY TB		Missing		Non-microbiologically-confirmed TB	Missing	1
2010	FEMALE	0.99384	0 to 04	Age 0-4	NEW	EXTRA PULMONARY TB	EXTRA PULMONARY TB		Missing		Non-microbiologically-confirmed TB	Missing	1
2012	MALE	0.99384	0 to 04	Age 0-4	NEW	EXTRA PULMONARY TB	EXTRA PULMONARY TB		Missing		Non-microbiologically-confirmed TB	Missing	1
2013	MALE	0.99384	0 to 04	Age 0-4	NEW	PULMONARY TB	PULMONARY TB		Missing		Non-microbiologically-confirmed TB	Negative	1	1
2009	FEMALE	0.99384	0 to 04	Age 0-4	NEW	PULMONARY TB	PULMONARY TB		Missing		Non-microbiologically-confirmed TB	Negative	1	1
2010	MALE	0.996578	0 to 04	Age 0-4	NEW	PULMONARY TB	PULMONARY TB		Missing		Non-microbiologically-confirmed TB	Missing	1
2013	MALE	0.999316	0 to 04	Age 0-4	NEW	PULMONARY TB	PULMONARY TB		Missing		Non-microbiologically-confirmed TB	Negative	1	1
2012	MALE	0.999316	0 to 04	Age 0-4	NEW	PULMONARY TB	PULMONARY TB		Missing		Non-microbiologically-confirmed TB	Negative	1	1
2014	FEMALE	0.999316	0 to 04	Age 0-4	NEW	PULMONARY TB	PULMONARY TB		Missing		Non-microbiologically-confirmed TB	Negative	1	1
2015	FEMALE	0.999316	0 to 04	Age 0-4	NEW	PULMONARY TB	PULMONARY TB		Missing		Non-microbiologically-confirmed TB	Negative	1	1
2012	MALE	0.999316	0 to 04	Age 0-4	NEW	PULMONARY TB	PULMONARY TB		Missing		Non-microbiologically-confirmed TB	Negative	1	1
2013	MALE	0.999316	0 to 04	Age 0-4	NEW	PULMONARY TB	PULMONARY TB		Positive		Microbiologically confirmed TB	Positive	1	1
2012	FEMALE	0.999316	0 to 04	Age 0-4	NEW	PULMONARY TB	PULMONARY TB		Missing		Non-microbiologically-confirmed TB	Missing	1
2010	MALE	0.999316	0 to 04	Age 0-4	NEW	PULMONARY TB	PULMONARY TB		Missing		Non-microbiologically-confirmed TB	Missing	1
2007	MALE	1	0 to 04	Age 0-4	NEW	PULMONARY TB	PULMONARY TB		Missing		Non-microbiologically-confirmed TB	Missing	1
2007	FEMALE	1	0 to 04	Age 0-4	NEW	PULMONARY TB	PULMONARY TB		Missing		Non-microbiologically-confirmed TB	Missing	1
2006	FEMALE	1	0 to 04	Age 0-4	NEW	PULMONARY TB	PULMONARY TB		Missing		Non-microbiologically-confirmed TB	Missing	1
2005	MALE	1	0 to 04	Age 0-4	NEW	EXTRA PULMONARY TB	EXTRA PULMONARY TB		Missing		Non-microbiologically-confirmed TB	Missing	1
2008	MALE	1	0 to 04	Age 0-4	NEW	PULMONARY TB	PULMONARY TB		Missing		Non-microbiologically-confirmed TB	Missing	1
2005	MALE	1	0 to 04	Age 0-4	NEW	PULMONARY TB	PULMONARY TB		Missing		Non-microbiologically-confirmed TB	Missing	1
2007	MALE	1	0 to 04	Age 0-4	NEW	PULMONARY TB	PULMONARY TB		Missing		Non-microbiologically-confirmed TB	Missing	1
2007	FEMALE	1	0 to 04	Age 0-4	NEW	PULMONARY TB	PULMONARY TB		Missing		Non-microbiologically-confirmed TB	Missing	1
2006	FEMALE	1	0 to 04	Age 0-4	NEW	PULMONARY TB	PULMONARY TB		Missing		Non-microbiologically-confirmed TB	Missing	1
2007	MALE	1	0 to 04	Age 0-4	NEW	PULMONARY TB	PULMONARY TB		Missing		Non-microbiologically-confirmed TB	Missing	1
2007	FEMALE	1	0 to 04	Age 0-4	NEW	PULMONARY TB	PULMONARY TB		Missing		Non-microbiologically-confirmed TB	Missing	1
2005	FEMALE	1	0 to 04	Age 0-4	NEW	PULMONARY TB	PULMONARY TB		Missing		Non-microbiologically-confirmed TB	Missing	1
2005	FEMALE	1	0 to 04	Age 0-4	NEW	PULMONARY TB	PULMONARY TB		Missing		Non-microbiologically-confirmed TB	Missing	1
2005	FEMALE	1	0 to 04	Age 0-4	NEW	PULMONARY TB	PULMONARY TB		Missing		Non-microbiologically-confirmed TB	Missing	1
2005	MALE	1	0 to 04	Age 0-4	NEW	PULMONARY TB	PULMONARY TB		Missing		Non-microbiologically-confirmed TB	Missing	1
2007	FEMALE	1	0 to 04	Age 0-4	NEW	PULMONARY TB	PULMONARY TB		Missing		Non-microbiologically-confirmed TB	Missing	1
2007	MALE	1	0 to 04	Age 0-4	NEW	EXTRA PULMONARY TB	EXTRA PULMONARY TB		Missing		Non-microbiologically-confirmed TB	Missing	1
2005	FEMALE	1	0 to 04	Age 0-4	NEW	PULMONARY TB	PULMONARY TB		Missing		Non-microbiologically-confirmed TB	Missing	1
2005	MALE	1	0 to 04	Age 0-4	NEW	PULMONARY TB	PULMONARY TB		Missing		Non-microbiologically-confirmed TB	Missing	1
2008	MALE	1	0 to 04	Age 0-4	NEW	PULMONARY TB	PULMONARY TB		Missing		Non-microbiologically-confirmed TB	Missing	1
2005	FEMALE	1	0 to 04	Age 0-4	NEW	PULMONARY TB	PULMONARY TB		Missing		Non-microbiologically-confirmed TB	Missing	1
2006	FEMALE	1	0 to 04	Age 0-4	NEW	PULMONARY TB	PULMONARY TB		Missing		Non-microbiologically-confirmed TB	Missing	1
2007	MALE	1	0 to 04	Age 0-4	NEW	PULMONARY TB	PULMONARY TB		Missing		Non-microbiologically-confirmed TB	Missing	1
2007	FEMALE	1	0 to 04	Age 0-4	NEW	PULMONARY TB	PULMONARY TB		Missing		Non-microbiologically-confirmed TB	Missing	1
2006	MALE	1	0 to 04	Age 0-4	NEW	PULMONARY TB	PULMONARY TB		Missing		Non-microbiologically-confirmed TB	Missing	1
2005	FEMALE	1	0 to 04	Age 0-4	NEW	PULMONARY TB	PULMONARY TB		Missing		Non-microbiologically-confirmed TB	Missing	1
2007	MALE	1	0 to 04	Age 0-4	NEW	PULMONARY TB	PULMONARY TB		Missing		Non-microbiologically-confirmed TB	Missing	1
2007	MALE	1	0 to 04	Age 0-4	NEW	PULMONARY TB	PULMONARY TB		Missing		Non-microbiologically-confirmed TB	Missing	1
2007	MALE	1	0 to 04	Age 0-4	NEW	PULMONARY TB	PULMONARY TB		Missing		Non-microbiologically-confirmed TB	Missing	1
2007	FEMALE	1	0 to 04	Age 0-4	NEW	PULMONARY TB	PULMONARY TB		Missing		Non-microbiologically-confirmed TB	Missing	1
2007	MALE	1	0 to 04	Age 0-4	NEW	PULMONARY TB	PULMONARY TB		Missing		Non-microbiologically-confirmed TB	Missing	1
2006	MALE	1	0 to 04	Age 0-4	NEW	PULMONARY TB	PULMONARY TB		Missing		Non-microbiologically-confirmed TB	Missing	1
2008	FEMALE	1	0 to 04	Age 0-4	NEW	PULMONARY TB	PULMONARY TB		Missing		Non-microbiologically-confirmed TB	Missing	1
2005	MALE	1	0 to 04	Age 0-4	NEW	PULMONARY TB	PULMONARY TB		Missing		Non-microbiologically-confirmed TB	Missing	1
2007	FEMALE	1	0 to 04	Age 0-4	NEW	PULMONARY TB	PULMONARY TB		Missing		Non-microbiologically-confirmed TB	Missing	1
2007	MALE	1	0 to 04	Age 0-4	NEW	PULMONARY TB	PULMONARY TB		Missing		Non-microbiologically-confirmed TB	Missing	1
2007	FEMALE	1	0 to 04	Age 0-4	NEW	PULMONARY TB	PULMONARY TB		Missing		Non-microbiologically-confirmed TB	Missing	1
2007	FEMALE	1	0 to 04	Age 0-4	NEW	PULMONARY TB	PULMONARY TB		Missing		Non-microbiologically-confirmed TB	Missing	1
2007	FEMALE	1	0 to 04	Age 0-4	NEW	PULMONARY TB	PULMONARY TB		Missing		Non-microbiologically-confirmed TB	Missing	1
2006	MALE	1	0 to 04	Age 0-4	NEW	PULMONARY TB	PULMONARY TB		Missing		Non-microbiologically-confirmed TB	Missing	1
2005	FEMALE	1	0 to 04	Age 0-4	NEW	PULMONARY TB	PULMONARY TB		Missing		Non-microbiologically-confirmed TB	Missing	1
2007	MALE	1	0 to 04	Age 0-4	NEW	PULMONARY TB	PULMONARY TB		Missing		Non-microbiologically-confirmed TB	Missing	1
2007	MALE	1	0 to 04	Age 0-4	NEW	PULMONARY TB	PULMONARY TB		Missing		Non-microbiologically-confirmed TB	Missing	1
2007	FEMALE	1	0 to 04	Age 0-4	NEW	PULMONARY TB	PULMONARY TB		Missing		Non-microbiologically-confirmed TB	Missing	1
2006	MALE	1	0 to 04	Age 0-4	NEW	PULMONARY TB	PULMONARY TB		Missing		Non-microbiologically-confirmed TB	Missing	1
2005	MALE	1	0 to 04	Age 0-4	NEW	PULMONARY TB	PULMONARY TB		Missing		Non-microbiologically-confirmed TB	Missing	1
2006	FEMALE	1	0 to 04	Age 0-4	NEW	PULMONARY TB	PULMONARY TB		Missing		Non-microbiologically-confirmed TB	Missing	1
2005	MALE	1	0 to 04	Age 0-4	NEW	PULMONARY TB	PULMONARY TB		Missing		Non-microbiologically-confirmed TB	Missing	1
2005	MALE	1	0 to 04	Age 0-4	NEW	PULMONARY TB	PULMONARY TB		Missing		Non-microbiologically-confirmed TB	Missing	1
2008	MALE	1	0 to 04	Age 0-4	NEW	PULMONARY TB	PULMONARY TB		Missing		Non-microbiologically-confirmed TB	Missing	1
2006	MALE	1	0 to 04	Age 0-4	NEW	PULMONARY TB	PULMONARY TB		Missing		Non-microbiologically-confirmed TB	Missing	1
2005	MALE	1	0 to 04	Age 0-4	NEW	PULMONARY TB	PULMONARY TB		Missing		Non-microbiologically-confirmed TB	Missing	1
2006	FEMALE	1	0 to 04	Age 0-4	NEW	PULMONARY TB	PULMONARY TB		Missing		Non-microbiologically-confirmed TB	Missing	1
2007	FEMALE	1	0 to 04	Age 0-4	NEW	PULMONARY TB	PULMONARY TB		Missing		Non-microbiologically-confirmed TB	Missing	1
2006	MALE	1	0 to 04	Age 0-4	NEW	PULMONARY TB	PULMONARY TB		Missing		Non-microbiologically-confirmed TB	Missing	1
2005	MALE	1	0 to 04	Age 0-4	NEW	PULMONARY TB	PULMONARY TB		Missing		Non-microbiologically-confirmed TB	Missing	1
2006	FEMALE	1	0 to 04	Age 0-4	NEW	PULMONARY TB	PULMONARY TB		Missing		Non-microbiologically-confirmed TB	Missing	1
2007	MALE	1	0 to 04	Age 0-4	NEW	PULMONARY TB	PULMONARY TB		Missing		Non-microbiologically-confirmed TB	Missing	1
2005	MALE	1	0 to 04	Age 0-4	NEW	PULMONARY TB	PULMONARY TB		Missing		Non-microbiologically-confirmed TB	Missing	1
2006	MALE	1	0 to 04	Age 0-4	NEW	PULMONARY TB	PULMONARY TB		Missing		Non-microbiologically-confirmed TB	Missing	1
2006	FEMALE	1	0 to 04	Age 0-4	NEW	PULMONARY TB	PULMONARY TB		Missing		Non-microbiologically-confirmed TB	Missing	1
2007	FEMALE	1	0 to 04	Age 0-4	NEW	PULMONARY TB	PULMONARY TB		Missing		Non-microbiologically-confirmed TB	Missing	1
2007	FEMALE	1	0 to 04	Age 0-4	NEW	PULMONARY TB	PULMONARY TB		Missing		Non-microbiologically-confirmed TB	Missing	1
2006	MALE	1	0 to 04	Age 0-4	NEW	PULMONARY TB	PULMONARY TB		Missing		Non-microbiologically-confirmed TB	Missing	1
2005	MALE	1	0 to 04	Age 0-4	RELAPSE	PULMONARY TB	PULMONARY TB		Missing		Non-microbiologically-confirmed TB	Missing	1
2005	FEMALE	1	0 to 04	Age 0-4	NEW	PULMONARY TB	PULMONARY TB		Missing		Non-microbiologically-confirmed TB	Missing	1
2006	MALE	1	0 to 04	Age 0-4	NEW	PULMONARY TB	PULMONARY TB		Missing		Non-microbiologically-confirmed TB	Missing	1
2007	FEMALE	1	0 to 04	Age 0-4	NEW	PULMONARY TB	PULMONARY TB		Missing		Non-microbiologically-confirmed TB	Missing	1
2005	FEMALE	1	0 to 04	Age 0-4	NEW	PULMONARY TB	PULMONARY TB		Missing		Non-microbiologically-confirmed TB	Missing	1
2005	FEMALE	1	0 to 04	Age 0-4	NEW	PULMONARY TB	PULMONARY TB		Missing		Non-microbiologically-confirmed TB	Missing	1
2005	FEMALE	1	0 to 04	Age 0-4	NEW	PULMONARY TB	PULMONARY TB		Missing		Non-microbiologically-confirmed TB	Missing	1
2007	MALE	1	0 to 04	Age 0-4	NEW	PULMONARY TB	PULMONARY TB		Missing		Non-microbiologically-confirmed TB	Missing	1
2007	FEMALE	1	0 to 04	Age 0-4	NEW	PULMONARY TB	PULMONARY TB		Missing		Non-microbiologically-confirmed TB	Missing	1
2005	FEMALE	1	0 to 04	Age 0-4	NEW	PULMONARY TB	PULMONARY TB		Missing		Non-microbiologically-confirmed TB	Missing	1
2006	FEMALE	1	0 to 04	Age 0-4	NEW	PULMONARY TB	PULMONARY TB		Missing		Non-microbiologically-confirmed TB	Missing	1
2005	FEMALE	1	0 to 04	Age 0-4	NEW	PULMONARY TB	PULMONARY TB		Missing		Non-microbiologically-confirmed TB	Missing	1
2006	MALE	1	0 to 04	Age 0-4	NEW	PULMONARY TB	PULMONARY TB		Missing		Non-microbiologically-confirmed TB	Missing	1
2005	MALE	1	0 to 04	Age 0-4	NEW	PULMONARY TB	PULMONARY TB		Missing		Non-microbiologically-confirmed TB	Missing	1
2005	MALE	1	0 to 04	Age 0-4	NEW	PULMONARY TB	PULMONARY TB		Missing		Non-microbiologically-confirmed TB	Missing	1
2005	MALE	1	0 to 04	Age 0-4	NEW	PULMONARY TB	PULMONARY TB		Missing		Non-microbiologically-confirmed TB	Missing	1
2007	FEMALE	1	0 to 04	Age 0-4	NEW	PULMONARY TB	PULMONARY TB		Missing		Non-microbiologically-confirmed TB	Missing	1
2005	FEMALE	1	0 to 04	Age 0-4	NEW	PULMONARY TB	PULMONARY TB		Missing		Non-microbiologically-confirmed TB	Missing	1
2006	FEMALE	1	0 to 04	Age 0-4	NEW	PULMONARY TB	PULMONARY TB		Missing		Non-microbiologically-confirmed TB	Missing	1
2008	MALE	1	0 to 04	Age 0-4	NEW	PULMONARY TB	PULMONARY TB		Missing		Non-microbiologically-confirmed TB	Missing	1
2005	FEMALE	1	0 to 04	Age 0-4	NEW	PULMONARY TB	PULMONARY TB		Missing		Non-microbiologically-confirmed TB	Missing	1
2007	MALE	1	0 to 04	Age 0-4	NEW	PULMONARY TB	PULMONARY TB		Missing		Non-microbiologically-confirmed TB	Missing	1
2006	MALE	1	0 to 04	Age 0-4	NEW	PULMONARY TB	PULMONARY TB		Missing		Non-microbiologically-confirmed TB	Missing	1
2006	MALE	1	0 to 04	Age 0-4	NEW	PULMONARY TB	PULMONARY TB		Missing		Non-microbiologically-confirmed TB	Missing	1
2006	MALE	1	0 to 04	Age 0-4	NEW	PULMONARY TB	PULMONARY TB		Missing		Non-microbiologically-confirmed TB	Missing	1
2005	MALE	1	0 to 04	Age 0-4	NEW	PULMONARY TB	PULMONARY TB		Missing		Non-microbiologically-confirmed TB	Missing	1
2005	MALE	1	0 to 04	Age 0-4	NEW	PULMONARY TB	PULMONARY TB		Missing		Non-microbiologically-confirmed TB	Missing	1
2007	MALE	1	0 to 04	Age 0-4	NEW	PULMONARY TB	PULMONARY TB		Missing		Non-microbiologically-confirmed TB	Missing	1
2007	FEMALE	1	0 to 04	Age 0-4	NEW	PULMONARY TB	PULMONARY TB		Missing		Non-microbiologically-confirmed TB	Missing	1
2007	MALE	1	0 to 04	Age 0-4	NEW	PULMONARY TB	PULMONARY TB		Missing		Non-microbiologically-confirmed TB	Missing	1
2006	FEMALE	1	0 to 04	Age 0-4	NEW	PULMONARY TB	PULMONARY TB		Missing		Non-microbiologically-confirmed TB	Missing	1
2007	MALE	1	0 to 04	Age 0-4	NEW	PULMONARY TB	PULMONARY TB		Missing		Non-microbiologically-confirmed TB	Missing	1
2005	MALE	1	0 to 04	Age 0-4	NEW	PULMONARY TB	PULMONARY TB		Missing		Non-microbiologically-confirmed TB	Missing	1
2007	FEMALE	1	0 to 04	Age 0-4	NEW	PULMONARY TB	PULMONARY TB		Missing		Non-microbiologically-confirmed TB	Missing	1
2006	FEMALE	1	0 to 04	Age 0-4	NEW	PULMONARY TB	PULMONARY TB		Missing		Non-microbiologically-confirmed TB	Missing	1
2008	MALE	1	0 to 04	Age 0-4	NEW	PULMONARY TB	PULMONARY TB		Missing		Non-microbiologically-confirmed TB	Negative	1	1
2007	MALE	1	0 to 04	Age 0-4	NEW	PULMONARY TB	PULMONARY TB		Missing		Non-microbiologically-confirmed TB	Missing	1
2006	FEMALE	1	0 to 04	Age 0-4	NEW	PULMONARY TB	PULMONARY TB		Missing		Non-microbiologically-confirmed TB	Missing	1
2007	FEMALE	1	0 to 04	Age 0-4	NEW	PULMONARY TB	PULMONARY TB		Missing		Non-microbiologically-confirmed TB	Missing	1
2006	MALE	1	0 to 04	Age 0-4	NEW	PULMONARY TB	PULMONARY TB		Missing		Non-microbiologically-confirmed TB	Missing	1
2006	MALE	1	0 to 04	Age 0-4	NEW	PULMONARY TB	PULMONARY TB		Missing		Non-microbiologically-confirmed TB	Missing	1
2005	MALE	1	0 to 04	Age 0-4	NEW	PULMONARY TB	PULMONARY TB		Missing		Non-microbiologically-confirmed TB	Missing	1
2007	FEMALE	1	0 to 04	Age 0-4	NEW	PULMONARY TB	PULMONARY TB		Missing		Non-microbiologically-confirmed TB	Missing	1
2007	FEMALE	1	0 to 04	Age 0-4	NEW	PULMONARY TB	PULMONARY TB		Missing		Non-microbiologically-confirmed TB	Missing	1
2007	FEMALE	1	0 to 04	Age 0-4	NEW	PULMONARY TB	PULMONARY TB		Missing		Non-microbiologically-confirmed TB	Missing	1
2006	FEMALE	1	0 to 04	Age 0-4	NEW	PULMONARY TB	PULMONARY TB		Missing		Non-microbiologically-confirmed TB	Missing	1
2005	FEMALE	1	0 to 04	Age 0-4	NEW	PULMONARY TB	PULMONARY TB		Missing		Non-microbiologically-confirmed TB	Missing	1
2008	FEMALE	1	0 to 04	Age 0-4	NEW	PULMONARY TB	PULMONARY TB		Missing		Non-microbiologically-confirmed TB	Missing	1
2007	FEMALE	1	0 to 04	Age 0-4	NEW	PULMONARY TB	PULMONARY TB		Missing		Non-microbiologically-confirmed TB	Missing	1
2008	FEMALE	1	0 to 04	Age 0-4	NEW	EXTRA PULMONARY TB	EXTRA PULMONARY TB		Missing		Non-microbiologically-confirmed TB	Missing	1
2005	FEMALE	1	0 to 04	Age 0-4	NEW	PULMONARY TB	PULMONARY TB		Missing		Non-microbiologically-confirmed TB	Missing	1
2005	FEMALE	1	0 to 04	Age 0-4	NEW	PULMONARY TB	PULMONARY TB		Missing		Non-microbiologically-confirmed TB	Missing	1
2007	MALE	1	0 to 04	Age 0-4	NEW	PULMONARY TB	PULMONARY TB		Missing		Non-microbiologically-confirmed TB	Missing	1
2006	FEMALE	1	0 to 04	Age 0-4	NEW	PULMONARY TB	PULMONARY TB		Missing		Non-microbiologically-confirmed TB	Missing	1
2006	FEMALE	1	0 to 04	Age 0-4	NEW	PULMONARY TB	PULMONARY TB		Missing		Non-microbiologically-confirmed TB	Missing	1
2007	MALE	1	0 to 04	Age 0-4	NEW	PULMONARY TB	PULMONARY TB		Missing		Non-microbiologically-confirmed TB	Missing	1
2005	MALE	1	0 to 04	Age 0-4	NEW	PULMONARY TB	PULMONARY TB		Missing		Non-microbiologically-confirmed TB	Missing	1
2006	MALE	1	0 to 04	Age 0-4	NEW	PULMONARY TB	PULMONARY TB		Missing		Non-microbiologically-confirmed TB	Missing	1
2008	FEMALE	1	0 to 04	Age 0-4	NEW	PULMONARY TB	PULMONARY TB		Missing		Non-microbiologically-confirmed TB	Negative	1	1
2006	MALE	1	0 to 04	Age 0-4	NEW	PULMONARY TB	PULMONARY TB		Missing		Non-microbiologically-confirmed TB	Missing	1
2006	FEMALE	1	0 to 04	Age 0-4	NEW	PULMONARY TB	PULMONARY TB		Missing		Non-microbiologically-confirmed TB	Missing	1
2007	MALE	1	0 to 04	Age 0-4	NEW	PULMONARY TB	PULMONARY TB		Missing		Non-microbiologically-confirmed TB	Missing	1
2005	FEMALE	1	0 to 04	Age 0-4	NEW	PULMONARY TB	PULMONARY TB		Missing		Non-microbiologically-confirmed TB	Missing	1
2012	MALE	1	0 to 04	Age 0-4	NEW	PULMONARY TB	PULMONARY TB		Missing		Non-microbiologically-confirmed TB	Negative	1	1
2005	MALE	1	0 to 04	Age 0-4	NEW	PULMONARY TB	PULMONARY TB		Missing		Non-microbiologically-confirmed TB	Missing	1
2005	MALE	1	0 to 04	Age 0-4	NEW	PULMONARY TB	PULMONARY TB		Missing		Non-microbiologically-confirmed TB	Missing	1
2007	MALE	1	0 to 04	Age 0-4	NEW	PULMONARY TB	PULMONARY TB		Missing		Non-microbiologically-confirmed TB	Missing	1
2007	MALE	1	0 to 04	Age 0-4	NEW	PULMONARY TB	PULMONARY TB		Missing		Non-microbiologically-confirmed TB	Missing	1
2005	MALE	1	0 to 04	Age 0-4	NEW	PULMONARY TB	PULMONARY TB		Missing		Non-microbiologically-confirmed TB	Missing	1
2005	FEMALE	1	0 to 04	Age 0-4	NEW	PULMONARY TB	PULMONARY TB		Missing		Non-microbiologically-confirmed TB	Missing	1
2007	FEMALE	1	0 to 04	Age 0-4	NEW	PULMONARY TB	PULMONARY TB		Missing		Non-microbiologically-confirmed TB	Missing	1
2006	FEMALE	1	0 to 04	Age 0-4	NEW	PULMONARY TB	PULMONARY TB		Missing		Non-microbiologically-confirmed TB	Missing	1
2007	FEMALE	1	0 to 04	Age 0-4	NEW	PULMONARY TB	PULMONARY TB		Missing		Non-microbiologically-confirmed TB	Missing	1
2007	MALE	1	0 to 04	Age 0-4	NEW	PULMONARY TB	PULMONARY TB		Missing		Non-microbiologically-confirmed TB	Missing	1
2008	MALE	1	0 to 04	Age 0-4	NEW	PULMONARY TB	PULMONARY TB		Missing		Non-microbiologically-confirmed TB	Missing	1
2005	FEMALE	1	0 to 04	Age 0-4	NEW	PULMONARY TB	PULMONARY TB		Missing		Non-microbiologically-confirmed TB	Missing	1
2006	MALE	1	0 to 04	Age 0-4	NEW	PULMONARY TB	PULMONARY TB		Missing		Non-microbiologically-confirmed TB	Missing	1
2005	FEMALE	1	0 to 04	Age 0-4	NEW	PULMONARY TB	PULMONARY TB		Missing		Non-microbiologically-confirmed TB	Missing	1
2007	FEMALE	1	0 to 04	Age 0-4	NEW	PULMONARY TB	PULMONARY TB		Missing		Non-microbiologically-confirmed TB	Missing	1
2005	MALE	1	0 to 04	Age 0-4	RELAPSE	PULMONARY TB	PULMONARY TB		Missing		Non-microbiologically-confirmed TB	Missing	1
2005	FEMALE	1	0 to 04	Age 0-4	NEW	PULMONARY TB	PULMONARY TB		Missing		Non-microbiologically-confirmed TB	Missing	1
2007	MALE	1	0 to 04	Age 0-4	NEW	PULMONARY TB	PULMONARY TB		Missing		Non-microbiologically-confirmed TB	Missing	1
2007	MALE	1	0 to 04	Age 0-4	NEW	PULMONARY TB	PULMONARY TB		Missing		Non-microbiologically-confirmed TB	Missing	1
2006	FEMALE	1	0 to 04	Age 0-4	NEW	PULMONARY TB	PULMONARY TB		Missing		Non-microbiologically-confirmed TB	Missing	1
2006	FEMALE	1	0 to 04	Age 0-4	NEW	PULMONARY TB	PULMONARY TB		Missing		Non-microbiologically-confirmed TB	Missing	1
2007	FEMALE	1	0 to 04	Age 0-4	NEW	PULMONARY TB	PULMONARY TB		Missing		Non-microbiologically-confirmed TB	Missing	1
2006	MALE	1	0 to 04	Age 0-4	NEW	PULMONARY TB	PULMONARY TB		Missing		Non-microbiologically-confirmed TB	Missing	1
2006	FEMALE	1	0 to 04	Age 0-4	NEW	PULMONARY TB	PULMONARY TB		Missing		Non-microbiologically-confirmed TB	Missing	1
2006	MALE	1	0 to 04	Age 0-4	NEW	PULMONARY TB	PULMONARY TB		Missing		Non-microbiologically-confirmed TB	Missing	1
2007	MALE	1	0 to 04	Age 0-4	NEW	PULMONARY TB	PULMONARY TB		Missing		Non-microbiologically-confirmed TB	Missing	1
2006	MALE	1	0 to 04	Age 0-4	NEW	PULMONARY TB	PULMONARY TB		Missing		Non-microbiologically-confirmed TB	Missing	1
2005	FEMALE	1	0 to 04	Age 0-4	NEW	PULMONARY TB	PULMONARY TB		Missing		Non-microbiologically-confirmed TB	Missing	1
2006	MALE	1	0 to 04	Age 0-4	NEW	PULMONARY TB	PULMONARY TB		Missing		Non-microbiologically-confirmed TB	Missing	1
2006	MALE	1	0 to 04	Age 0-4	NEW	PULMONARY TB	PULMONARY TB		Missing		Non-microbiologically-confirmed TB	Missing	1
2006	FEMALE	1	0 to 04	Age 0-4	RELAPSE	PULMONARY TB	PULMONARY TB		Missing		Non-microbiologically-confirmed TB	Missing	1
2006	FEMALE	1	0 to 04	Age 0-4	NEW	PULMONARY TB	PULMONARY TB		Missing		Non-microbiologically-confirmed TB	Missing	1
2007	MALE	1	0 to 04	Age 0-4	NEW	PULMONARY TB	PULMONARY TB		Missing		Non-microbiologically-confirmed TB	Missing	1
2006	MALE	1	0 to 04	Age 0-4	NEW	PULMONARY TB	PULMONARY TB		Missing		Non-microbiologically-confirmed TB	Missing	1
2005	FEMALE	1	0 to 04	Age 0-4	NEW	PULMONARY TB	PULMONARY TB		Missing		Non-microbiologically-confirmed TB	Missing	1
2012	MALE	1	0 to 04	Age 0-4	NEW	PULMONARY TB	PULMONARY TB		Missing		Non-microbiologically-confirmed TB	Negative	1	1
2007	FEMALE	1	0 to 04	Age 0-4	NEW	PULMONARY TB	PULMONARY TB		Missing		Non-microbiologically-confirmed TB	Missing	1
2007	MALE	1	0 to 04	Age 0-4	NEW	PULMONARY TB	PULMONARY TB		Missing		Non-microbiologically-confirmed TB	Missing	1
2005	MALE	1	0 to 04	Age 0-4	NEW	PULMONARY TB	PULMONARY TB		Missing		Non-microbiologically-confirmed TB	Missing	1
2005	FEMALE	1	0 to 04	Age 0-4	NEW	PULMONARY TB	PULMONARY TB		Missing		Non-microbiologically-confirmed TB	Missing	1
2006	MALE	1	0 to 04	Age 0-4	NEW	PULMONARY TB	PULMONARY TB		Missing		Non-microbiologically-confirmed TB	Missing	1
2005	FEMALE	1	0 to 04	Age 0-4	NEW	PULMONARY TB	PULMONARY TB		Missing		Non-microbiologically-confirmed TB	Missing	1
2005	FEMALE	1	0 to 04	Age 0-4	NEW	PULMONARY TB	PULMONARY TB		Missing		Non-microbiologically-confirmed TB	Missing	1
2006	FEMALE	1	0 to 04	Age 0-4	NEW	PULMONARY TB	PULMONARY TB		Missing		Non-microbiologically-confirmed TB	Missing	1
2008	FEMALE	1	0 to 04	Age 0-4	NEW	PULMONARY TB	PULMONARY TB		Missing		Non-microbiologically-confirmed TB	Missing	1
2005	MALE	1	0 to 04	Age 0-4	NEW	PULMONARY TB	PULMONARY TB		Missing		Non-microbiologically-confirmed TB	Missing	1
2005	FEMALE	1	0 to 04	Age 0-4	NEW	PULMONARY TB	PULMONARY TB		Missing		Non-microbiologically-confirmed TB	Missing	1
2006	FEMALE	1	0 to 04	Age 0-4	NEW	PULMONARY TB	PULMONARY TB		Missing		Non-microbiologically-confirmed TB	Missing	1
2007	MALE	1	0 to 04	Age 0-4	NEW	PULMONARY TB	PULMONARY TB		Missing		Non-microbiologically-confirmed TB	Missing	1
2007	FEMALE	1	0 to 04	Age 0-4	NEW	PULMONARY TB	PULMONARY TB		Missing		Non-microbiologically-confirmed TB	Missing	1
2006	FEMALE	1	0 to 04	Age 0-4	NEW	PULMONARY TB	PULMONARY TB		Missing		Non-microbiologically-confirmed TB	Missing	1
2006	MALE	1	0 to 04	Age 0-4	NEW	PULMONARY TB	PULMONARY TB		Missing		Non-microbiologically-confirmed TB	Missing	1
2007	FEMALE	1	0 to 04	Age 0-4	NEW	PULMONARY TB	PULMONARY TB		Missing		Non-microbiologically-confirmed TB	Missing	1
2007	FEMALE	1	0 to 04	Age 0-4	NEW	PULMONARY TB	PULMONARY TB		Missing		Non-microbiologically-confirmed TB	Missing	1
2006	FEMALE	1	0 to 04	Age 0-4	NEW	PULMONARY TB	PULMONARY TB		Missing		Non-microbiologically-confirmed TB	Missing	1
2005	MALE	1	0 to 04	Age 0-4	NEW	PULMONARY TB	PULMONARY TB		Missing		Non-microbiologically-confirmed TB	Missing	1
2008	FEMALE	1	0 to 04	Age 0-4	NEW	PULMONARY TB	PULMONARY TB		Missing		Non-microbiologically-confirmed TB	Missing	1
2007	FEMALE	1	0 to 04	Age 0-4	NEW	PULMONARY TB	PULMONARY TB		Missing		Non-microbiologically-confirmed TB	Missing	1
2008	MALE	1	0 to 04	Age 0-4	NEW	PULMONARY TB	PULMONARY TB		Missing		Non-microbiologically-confirmed TB	Missing	1
2006	MALE	1	0 to 04	Age 0-4	NEW	PULMONARY TB	PULMONARY TB		Missing		Non-microbiologically-confirmed TB	Missing	1
2006	FEMALE	1	0 to 04	Age 0-4	NEW	PULMONARY TB	PULMONARY TB		Missing		Non-microbiologically-confirmed TB	Missing	1
2007	MALE	1	0 to 04	Age 0-4	NEW	PULMONARY TB	PULMONARY TB		Missing		Non-microbiologically-confirmed TB	Missing	1
2005	MALE	1	0 to 04	Age 0-4	NEW	PULMONARY TB	PULMONARY TB		Missing		Non-microbiologically-confirmed TB	Missing	1
2005	FEMALE	1	0 to 04	Age 0-4	NEW	PULMONARY TB	PULMONARY TB		Missing		Non-microbiologically-confirmed TB	Missing	1
2007	FEMALE	1	0 to 04	Age 0-4	NEW	PULMONARY TB	PULMONARY TB		Missing		Non-microbiologically-confirmed TB	Missing	1
2007	FEMALE	1	0 to 04	Age 0-4	NEW	PULMONARY TB	PULMONARY TB		Missing		Non-microbiologically-confirmed TB	Missing	1
2005	FEMALE	1	0 to 04	Age 0-4	NEW	PULMONARY TB	PULMONARY TB		Missing		Non-microbiologically-confirmed TB	Missing	1
2007	MALE	1	0 to 04	Age 0-4	NEW	PULMONARY TB	PULMONARY TB		Missing		Non-microbiologically-confirmed TB	Missing	1
2005	MALE	1	0 to 04	Age 0-4	NEW	PULMONARY TB	PULMONARY TB		Missing		Non-microbiologically-confirmed TB	Missing	1
2005	MALE	1	0 to 04	Age 0-4	NEW	PULMONARY TB	PULMONARY TB		Missing		Non-microbiologically-confirmed TB	Missing	1
2007	MALE	1	0 to 04	Age 0-4	NEW	PULMONARY TB	PULMONARY TB		Missing		Non-microbiologically-confirmed TB	Missing	1
2006	FEMALE	1	0 to 04	Age 0-4	NEW	PULMONARY TB	PULMONARY TB		Missing		Non-microbiologically-confirmed TB	Missing	1
2007	MALE	1	0 to 04	Age 0-4	NEW	PULMONARY TB	PULMONARY TB		Missing		Non-microbiologically-confirmed TB	Missing	1
2008	FEMALE	1	0 to 04	Age 0-4	NEW	PULMONARY TB	PULMONARY TB		Missing		Non-microbiologically-confirmed TB	Missing	1
2007	MALE	1	0 to 04	Age 0-4	NEW	PULMONARY TB	PULMONARY TB		Missing		Non-microbiologically-confirmed TB	Missing	1
2007	MALE	1	0 to 04	Age 0-4	NEW	PULMONARY TB	PULMONARY TB		Missing		Non-microbiologically-confirmed TB	Missing	1
2006	FEMALE	1	0 to 04	Age 0-4	NEW	PULMONARY TB	PULMONARY TB		Missing		Non-microbiologically-confirmed TB	Missing	1
2005	FEMALE	1	0 to 04	Age 0-4	NEW	PULMONARY TB	PULMONARY TB		Missing		Non-microbiologically-confirmed TB	Missing	1
2006	MALE	1	0 to 04	Age 0-4	NEW	PULMONARY TB	PULMONARY TB		Missing		Non-microbiologically-confirmed TB	Missing	1
2005	FEMALE	1	0 to 04	Age 0-4	NEW	PULMONARY TB	PULMONARY TB		Missing		Non-microbiologically-confirmed TB	Missing	1
2006	FEMALE	1	0 to 04	Age 0-4	NEW	PULMONARY TB	PULMONARY TB		Missing		Non-microbiologically-confirmed TB	Missing	1
2006	MALE	1	0 to 04	Age 0-4	NEW	PULMONARY TB	PULMONARY TB		Missing		Non-microbiologically-confirmed TB	Missing	1
2006	FEMALE	1	0 to 04	Age 0-4	NEW	PULMONARY TB	PULMONARY TB		Missing		Non-microbiologically-confirmed TB	Missing	1
2006	MALE	1	0 to 04	Age 0-4	NEW	PULMONARY TB	PULMONARY TB		Missing		Non-microbiologically-confirmed TB	Missing	1
2005	MALE	1	0 to 04	Age 0-4	NEW	PULMONARY TB	PULMONARY TB		Missing		Non-microbiologically-confirmed TB	Missing	1
2005	MALE	1	0 to 04	Age 0-4	NEW	PULMONARY TB	PULMONARY TB		Missing		Non-microbiologically-confirmed TB	Missing	1
2005	MALE	1	0 to 04	Age 0-4	NEW	PULMONARY TB	PULMONARY TB		Missing		Non-microbiologically-confirmed TB	Missing	1
2007	MALE	1	0 to 04	Age 0-4	NEW	PULMONARY TB	PULMONARY TB		Missing		Non-microbiologically-confirmed TB	Missing	1
2008	MALE	1	0 to 04	Age 0-4	NEW	PULMONARY TB	PULMONARY TB		Missing		Non-microbiologically-confirmed TB	Missing	1
2006	MALE	1	0 to 04	Age 0-4	NEW	PULMONARY TB	PULMONARY TB		Missing		Non-microbiologically-confirmed TB	Missing	1
2005	FEMALE	1	0 to 04	Age 0-4	NEW	PULMONARY TB	PULMONARY TB		Missing		Non-microbiologically-confirmed TB	Missing	1
2006	FEMALE	1	0 to 04	Age 0-4	NEW	PULMONARY TB	PULMONARY TB		Missing		Non-microbiologically-confirmed TB	Missing	1
2007	MALE	1	0 to 04	Age 0-4	NEW	EXTRA PULMONARY TB	EXTRA PULMONARY TB		Missing		Non-microbiologically-confirmed TB	Missing	1
2005	FEMALE	1	0 to 04	Age 0-4	NEW	PULMONARY TB	PULMONARY TB		Missing		Non-microbiologically-confirmed TB	Missing	1
2007	MALE	1	0 to 04	Age 0-4	NEW	PULMONARY TB	PULMONARY TB		Missing		Non-microbiologically-confirmed TB	Missing	1
2005	MALE	1	0 to 04	Age 0-4	NEW	PULMONARY TB	PULMONARY TB		Missing		Non-microbiologically-confirmed TB	Missing	1
2007	MALE	1	0 to 04	Age 0-4	NEW	PULMONARY TB	PULMONARY TB		Missing		Non-microbiologically-confirmed TB	Missing	1
2006	MALE	1	0 to 04	Age 0-4	NEW	PULMONARY TB	PULMONARY TB		Missing		Non-microbiologically-confirmed TB	Missing	1
2006	FEMALE	1	0 to 04	Age 0-4	NEW	PULMONARY TB	PULMONARY TB		Missing		Non-microbiologically-confirmed TB	Missing	1
2006	FEMALE	1	0 to 04	Age 0-4	NEW	PULMONARY TB	PULMONARY TB		Missing		Non-microbiologically-confirmed TB	Missing	1
2006	FEMALE	1	0 to 04	Age 0-4	NEW	PULMONARY TB	PULMONARY TB		Missing		Non-microbiologically-confirmed TB	Missing	1
2006	MALE	1	0 to 04	Age 0-4	NEW	PULMONARY TB	PULMONARY TB		Missing		Non-microbiologically-confirmed TB	Missing	1
2007	MALE	1	0 to 04	Age 0-4	NEW	PULMONARY TB	PULMONARY TB		Missing		Non-microbiologically-confirmed TB	Missing	1
2007	MALE	1	0 to 04	Age 0-4	NEW	PULMONARY TB	PULMONARY TB		Missing		Non-microbiologically-confirmed TB	Missing	1
2006	FEMALE	1	0 to 04	Age 0-4	NEW	PULMONARY TB	PULMONARY TB		Missing		Non-microbiologically-confirmed TB	Missing	1
2005	FEMALE	1	0 to 04	Age 0-4	NEW	PULMONARY TB	PULMONARY TB		Missing		Non-microbiologically-confirmed TB	Missing	1
2005	FEMALE	1	0 to 04	Age 0-4	NEW	PULMONARY TB	PULMONARY TB		Missing		Non-microbiologically-confirmed TB	Missing	1
2007	FEMALE	1	0 to 04	Age 0-4	NEW	PULMONARY TB	PULMONARY TB		Missing		Non-microbiologically-confirmed TB	Missing	1
2005	FEMALE	1	0 to 04	Age 0-4	NEW	PULMONARY TB	PULMONARY TB		Missing		Non-microbiologically-confirmed TB	Missing	1
2006	FEMALE	1	0 to 04	Age 0-4	NEW	PULMONARY TB	PULMONARY TB		Missing		Non-microbiologically-confirmed TB	Missing	1
2006	FEMALE	1	0 to 04	Age 0-4	NEW	PULMONARY TB	PULMONARY TB		Missing		Non-microbiologically-confirmed TB	Missing	1
2005	FEMALE	1	0 to 04	Age 0-4	NEW	PULMONARY TB	PULMONARY TB		Missing		Non-microbiologically-confirmed TB	Missing	1
2007	MALE	1	0 to 04	Age 0-4	NEW	PULMONARY TB	PULMONARY TB		Missing		Non-microbiologically-confirmed TB	Missing	1
2005	MALE	1	0 to 04	Age 0-4	NEW	PULMONARY TB	PULMONARY TB		Missing		Non-microbiologically-confirmed TB	Missing	1
2006	MALE	1	0 to 04	Age 0-4	NEW	PULMONARY TB	PULMONARY TB		Missing		Non-microbiologically-confirmed TB	Missing	1
2005	FEMALE	1	0 to 04	Age 0-4	NEW	PULMONARY TB	PULMONARY TB		Missing		Non-microbiologically-confirmed TB	Missing	1
2007	FEMALE	1	0 to 04	Age 0-4	NEW	PULMONARY TB	PULMONARY TB		Missing		Non-microbiologically-confirmed TB	Missing	1
2005	FEMALE	1	0 to 04	Age 0-4	NEW	PULMONARY TB	PULMONARY TB		Missing		Non-microbiologically-confirmed TB	Missing	1
2005	FEMALE	1	0 to 04	Age 0-4	NEW	PULMONARY TB	PULMONARY TB		Missing		Non-microbiologically-confirmed TB	Missing	1
2008	MALE	1	0 to 04	Age 0-4	NEW	PULMONARY TB	PULMONARY TB		Missing		Non-microbiologically-confirmed TB	Missing	1
2006	FEMALE	1	0 to 04	Age 0-4	RELAPSE	PULMONARY TB	PULMONARY TB		Missing		Non-microbiologically-confirmed TB	Missing	1
2006	FEMALE	1	0 to 04	Age 0-4	NEW	PULMONARY TB	PULMONARY TB		Missing		Non-microbiologically-confirmed TB	Missing	1
2006	FEMALE	1	0 to 04	Age 0-4	NEW	PULMONARY TB	PULMONARY TB		Missing		Non-microbiologically-confirmed TB	Missing	1
2007	MALE	1	0 to 04	Age 0-4	NEW	PULMONARY TB	PULMONARY TB		Missing		Non-microbiologically-confirmed TB	Missing	1
2008	FEMALE	1	0 to 04	Age 0-4	NEW	PULMONARY TB	PULMONARY TB		Missing		Non-microbiologically-confirmed TB	Missing	1
2005	FEMALE	1	0 to 04	Age 0-4	NEW	PULMONARY TB	PULMONARY TB		Missing		Non-microbiologically-confirmed TB	Missing	1
2006	MALE	1	0 to 04	Age 0-4	NEW	PULMONARY TB	PULMONARY TB		Missing		Non-microbiologically-confirmed TB	Missing	1
2006	FEMALE	1	0 to 04	Age 0-4	NEW	PULMONARY TB	PULMONARY TB		Missing		Non-microbiologically-confirmed TB	Missing	1
2005	FEMALE	1	0 to 04	Age 0-4	NEW	PULMONARY TB	PULMONARY TB		Missing		Non-microbiologically-confirmed TB	Missing	1
2005	FEMALE	1	0 to 04	Age 0-4	NEW	PULMONARY TB	PULMONARY TB		Missing		Non-microbiologically-confirmed TB	Missing	1
2006	FEMALE	1	0 to 04	Age 0-4	NEW	PULMONARY TB	PULMONARY TB		Missing		Non-microbiologically-confirmed TB	Missing	1
2005	MALE	1	0 to 04	Age 0-4	NEW	PULMONARY TB	PULMONARY TB		Missing		Non-microbiologically-confirmed TB	Missing	1
2005	FEMALE	1	0 to 04	Age 0-4	NEW	PULMONARY TB	PULMONARY TB		Missing		Non-microbiologically-confirmed TB	Missing	1
2005	FEMALE	1	0 to 04	Age 0-4	NEW	PULMONARY TB	PULMONARY TB		Missing		Non-microbiologically-confirmed TB	Missing	1
2007	MALE	1	0 to 04	Age 0-4	NEW	PULMONARY TB	PULMONARY TB		Missing		Non-microbiologically-confirmed TB	Missing	1
2007	MALE	1	0 to 04	Age 0-4	NEW	PULMONARY TB	PULMONARY TB		Missing		Non-microbiologically-confirmed TB	Missing	1
2006	MALE	1	0 to 04	Age 0-4	NEW	PULMONARY TB	PULMONARY TB		Missing		Non-microbiologically-confirmed TB	Missing	1
2006	FEMALE	1	0 to 04	Age 0-4	NEW	PULMONARY TB	PULMONARY TB		Missing		Non-microbiologically-confirmed TB	Missing	1
2007	MALE	1	0 to 04	Age 0-4	NEW	PULMONARY TB	PULMONARY TB		Missing		Non-microbiologically-confirmed TB	Missing	1
2007	MALE	1	0 to 04	Age 0-4	NEW	PULMONARY TB	PULMONARY TB		Missing		Non-microbiologically-confirmed TB	Missing	1
2007	FEMALE	1	0 to 04	Age 0-4	NEW	PULMONARY TB	PULMONARY TB		Missing		Non-microbiologically-confirmed TB	Missing	1
2005	MALE	1	0 to 04	Age 0-4	NEW	PULMONARY TB	PULMONARY TB		Missing		Non-microbiologically-confirmed TB	Missing	1
2006	FEMALE	1	0 to 04	Age 0-4	NEW	PULMONARY TB	PULMONARY TB		Missing		Non-microbiologically-confirmed TB	Missing	1
2008	FEMALE	1	0 to 04	Age 0-4	NEW	PULMONARY TB	PULMONARY TB		Missing		Non-microbiologically-confirmed TB	Missing	1
2005	FEMALE	1	0 to 04	Age 0-4	NEW	PULMONARY TB	PULMONARY TB		Missing		Non-microbiologically-confirmed TB	Missing	1
2007	MALE	1	0 to 04	Age 0-4	NEW	PULMONARY TB	PULMONARY TB		Missing		Non-microbiologically-confirmed TB	Negative	1	1
2007	FEMALE	1	0 to 04	Age 0-4	NEW	PULMONARY TB	PULMONARY TB		Missing		Non-microbiologically-confirmed TB	Missing	1
2007	FEMALE	1	0 to 04	Age 0-4	NEW	PULMONARY TB	PULMONARY TB		Missing		Non-microbiologically-confirmed TB	Missing	1
2006	MALE	1	0 to 04	Age 0-4	NEW	PULMONARY TB	PULMONARY TB		Missing		Non-microbiologically-confirmed TB	Missing	1
2007	FEMALE	1	0 to 04	Age 0-4	NEW	PULMONARY TB	PULMONARY TB		Missing		Non-microbiologically-confirmed TB	Missing	1
2005	MALE	1	0 to 04	Age 0-4	NEW	PULMONARY TB	PULMONARY TB		Missing		Non-microbiologically-confirmed TB	Missing	1
2006	FEMALE	1	0 to 04	Age 0-4	NEW	PULMONARY TB	PULMONARY TB		Missing		Non-microbiologically-confirmed TB	Missing	1
2005	FEMALE	1	0 to 04	Age 0-4	NEW	PULMONARY TB	PULMONARY TB		Missing		Non-microbiologically-confirmed TB	Missing	1
2006	FEMALE	1	0 to 04	Age 0-4	NEW	PULMONARY TB	PULMONARY TB		Missing		Non-microbiologically-confirmed TB	Missing	1
2007	FEMALE	1	0 to 04	Age 0-4	NEW	PULMONARY TB	PULMONARY TB		Missing		Non-microbiologically-confirmed TB	Missing	1
2006	MALE	1	0 to 04	Age 0-4	NEW	PULMONARY TB	PULMONARY TB		Missing		Non-microbiologically-confirmed TB	Missing	1
2007	MALE	1	0 to 04	Age 0-4	NEW	PULMONARY TB	PULMONARY TB		Missing		Non-microbiologically-confirmed TB	Missing	1
2007	FEMALE	1	0 to 04	Age 0-4	NEW	PULMONARY TB	PULMONARY TB		Missing		Non-microbiologically-confirmed TB	Missing	1
2006	FEMALE	1	0 to 04	Age 0-4	NEW	PULMONARY TB	PULMONARY TB		Positive		Microbiologically confirmed TB	Missing	1
2007	FEMALE	1	0 to 04	Age 0-4	NEW	PULMONARY TB	PULMONARY TB		Missing		Non-microbiologically-confirmed TB	Missing	1
2008	MALE	1	0 to 04	Age 0-4	NEW	PULMONARY TB	PULMONARY TB		Missing		Non-microbiologically-confirmed TB	Missing	1
2006	FEMALE	1	0 to 04	Age 0-4	NEW	PULMONARY TB	PULMONARY TB		Missing		Non-microbiologically-confirmed TB	Missing	1
2005	MALE	1	0 to 04	Age 0-4	NEW	PULMONARY TB	PULMONARY TB		Missing		Non-microbiologically-confirmed TB	Missing	1
2006	MALE	1	0 to 04	Age 0-4	NEW	PULMONARY TB	PULMONARY TB		Missing		Non-microbiologically-confirmed TB	Missing	1
2005	FEMALE	1	0 to 04	Age 0-4	NEW	PULMONARY TB	PULMONARY TB		Missing		Non-microbiologically-confirmed TB	Missing	1
2005	FEMALE	1	0 to 04	Age 0-4	NEW	PULMONARY TB	PULMONARY TB		Missing		Non-microbiologically-confirmed TB	Missing	1
2007	FEMALE	1	0 to 04	Age 0-4	NEW	PULMONARY TB	PULMONARY TB		Missing		Non-microbiologically-confirmed TB	Missing	1
2006	FEMALE	1	0 to 04	Age 0-4	NEW	PULMONARY TB	PULMONARY TB		Missing		Non-microbiologically-confirmed TB	Missing	1
2005	FEMALE	1	0 to 04	Age 0-4	NEW	PULMONARY TB	PULMONARY TB		Missing		Non-microbiologically-confirmed TB	Missing	1
2007	MALE	1	0 to 04	Age 0-4	NEW	PULMONARY TB	PULMONARY TB		Missing		Non-microbiologically-confirmed TB	Missing	1
2007	FEMALE	1	0 to 04	Age 0-4	NEW	PULMONARY TB	PULMONARY TB		Missing		Non-microbiologically-confirmed TB	Missing	1
2006	MALE	1	0 to 04	Age 0-4	NEW	PULMONARY TB	PULMONARY TB		Missing		Non-microbiologically-confirmed TB	Missing	1
2006	MALE	1	0 to 04	Age 0-4	NEW	PULMONARY TB	PULMONARY TB		Missing		Non-microbiologically-confirmed TB	Missing	1
2007	MALE	1	0 to 04	Age 0-4	NEW	PULMONARY TB	PULMONARY TB		Missing		Non-microbiologically-confirmed TB	Missing	1
2005	FEMALE	1	0 to 04	Age 0-4	NEW	PULMONARY TB	PULMONARY TB		Missing		Non-microbiologically-confirmed TB	Missing	1
2006	FEMALE	1	0 to 04	Age 0-4	NEW	PULMONARY TB	PULMONARY TB		Missing		Non-microbiologically-confirmed TB	Missing	1
2007	FEMALE	1	0 to 04	Age 0-4	NEW	PULMONARY TB	PULMONARY TB		Missing		Non-microbiologically-confirmed TB	Missing	1
2007	MALE	1	0 to 04	Age 0-4	NEW	PULMONARY TB	PULMONARY TB		Missing		Non-microbiologically-confirmed TB	Missing	1
2006	FEMALE	1	0 to 04	Age 0-4	NEW	PULMONARY TB	PULMONARY TB		Missing		Non-microbiologically-confirmed TB	Missing	1
2005	MALE	1	0 to 04	Age 0-4	NEW	PULMONARY TB	PULMONARY TB		Missing		Non-microbiologically-confirmed TB	Missing	1
2007	FEMALE	1	0 to 04	Age 0-4	NEW	PULMONARY TB	PULMONARY TB		Missing		Non-microbiologically-confirmed TB	Missing	1
2005	FEMALE	1	0 to 04	Age 0-4	NEW	PULMONARY TB	PULMONARY TB		Missing		Non-microbiologically-confirmed TB	Missing	1
2008	FEMALE	1	0 to 04	Age 0-4	NEW	PULMONARY TB	PULMONARY TB		Missing		Non-microbiologically-confirmed TB	Missing	1
2005	FEMALE	1	0 to 04	Age 0-4	NEW	PULMONARY TB	PULMONARY TB		Missing		Non-microbiologically-confirmed TB	Missing	1
2005	MALE	1	0 to 04	Age 0-4	NEW	PULMONARY TB	PULMONARY TB		Missing		Non-microbiologically-confirmed TB	Missing	1
2008	FEMALE	1	0 to 04	Age 0-4	NEW	PULMONARY TB	PULMONARY TB		Missing		Non-microbiologically-confirmed TB	Missing	1
2008	MALE	1	0 to 04	Age 0-4	NEW	PULMONARY TB	PULMONARY TB		Missing		Non-microbiologically-confirmed TB	Missing	1
2005	MALE	1	0 to 04	Age 0-4	NEW	PULMONARY TB	PULMONARY TB		Missing		Non-microbiologically-confirmed TB	Missing	1
2007	MALE	1	0 to 04	Age 0-4	NEW	PULMONARY TB	PULMONARY TB		Missing		Non-microbiologically-confirmed TB	Missing	1
2006	MALE	1	0 to 04	Age 0-4	NEW	PULMONARY TB	PULMONARY TB		Missing		Non-microbiologically-confirmed TB	Missing	1
2005	FEMALE	1	0 to 04	Age 0-4	NEW	PULMONARY TB	PULMONARY TB		Missing		Non-microbiologically-confirmed TB	Missing	1
2006	MALE	1	0 to 04	Age 0-4	NEW	PULMONARY TB	PULMONARY TB		Missing		Non-microbiologically-confirmed TB	Missing	1
2005	MALE	1	0 to 04	Age 0-4	NEW	PULMONARY TB	PULMONARY TB		Missing		Non-microbiologically-confirmed TB	Missing	1
2007	MALE	1	0 to 04	Age 0-4	NEW	PULMONARY TB	PULMONARY TB		Missing		Non-microbiologically-confirmed TB	Missing	1
2008	MALE	1	0 to 04	Age 0-4	NEW	PULMONARY TB	PULMONARY TB		Missing		Non-microbiologically-confirmed TB	Missing	1
2005	MALE	1	0 to 04	Age 0-4	NEW	PULMONARY TB	PULMONARY TB		Missing		Non-microbiologically-confirmed TB	Missing	1
2006	MALE	1	0 to 04	Age 0-4	NEW	PULMONARY TB	PULMONARY TB		Missing		Non-microbiologically-confirmed TB	Missing	1
2006	MALE	1	0 to 04	Age 0-4	NEW	PULMONARY TB	PULMONARY TB		Missing		Non-microbiologically-confirmed TB	Missing	1
2005	FEMALE	1	0 to 04	Age 0-4	NEW	PULMONARY TB	PULMONARY TB		Missing		Non-microbiologically-confirmed TB	Missing	1
2006	FEMALE	1	0 to 04	Age 0-4	NEW	PULMONARY TB	PULMONARY TB		Missing		Non-microbiologically-confirmed TB	Missing	1
2007	MALE	1	0 to 04	Age 0-4	NEW	PULMONARY TB	PULMONARY TB		Missing		Non-microbiologically-confirmed TB	Missing	1
2007	MALE	1	0 to 04	Age 0-4	NEW	PULMONARY TB	PULMONARY TB		Missing		Non-microbiologically-confirmed TB	Missing	1
2005	FEMALE	1	0 to 04	Age 0-4	NEW	PULMONARY TB	PULMONARY TB		Missing		Non-microbiologically-confirmed TB	Missing	1
2007	FEMALE	1	0 to 04	Age 0-4	NEW	PULMONARY TB	PULMONARY TB		Missing		Non-microbiologically-confirmed TB	Missing	1
2006	MALE	1	0 to 04	Age 0-4	NEW	PULMONARY TB	PULMONARY TB		Missing		Non-microbiologically-confirmed TB	Missing	1
2005	FEMALE	1	0 to 04	Age 0-4	NEW	PULMONARY TB	PULMONARY TB		Missing		Non-microbiologically-confirmed TB	Missing	1
2006	MALE	1	0 to 04	Age 0-4	NEW	PULMONARY TB	PULMONARY TB		Missing		Non-microbiologically-confirmed TB	Missing	1
2005	MALE	1	0 to 04	Age 0-4	NEW	PULMONARY TB	PULMONARY TB		Missing		Non-microbiologically-confirmed TB	Missing	1
2006	MALE	1	0 to 04	Age 0-4	NEW	PULMONARY TB	PULMONARY TB		Missing		Non-microbiologically-confirmed TB	Missing	1
2006	FEMALE	1	0 to 04	Age 0-4	NEW	PULMONARY TB	PULMONARY TB		Missing		Non-microbiologically-confirmed TB	Missing	1
2007	MALE	1	0 to 04	Age 0-4	NEW	PULMONARY TB	PULMONARY TB		Missing		Non-microbiologically-confirmed TB	Missing	1
2007	MALE	1	0 to 04	Age 0-4	NEW	PULMONARY TB	PULMONARY TB		Missing		Non-microbiologically-confirmed TB	Missing	1
2005	FEMALE	1	0 to 04	Age 0-4	NEW	PULMONARY TB	PULMONARY TB		Missing		Non-microbiologically-confirmed TB	Missing	1
2007	FEMALE	1	0 to 04	Age 0-4	NEW	PULMONARY TB	PULMONARY TB		Missing		Non-microbiologically-confirmed TB	Positive	1	1
2006	FEMALE	1	0 to 04	Age 0-4	NEW	PULMONARY TB	PULMONARY TB		Missing		Non-microbiologically-confirmed TB	Missing	1
2005	MALE	1	0 to 04	Age 0-4	NEW	PULMONARY TB	PULMONARY TB		Missing		Non-microbiologically-confirmed TB	Missing	1
2006	MALE	1	0 to 04	Age 0-4	RELAPSE	PULMONARY TB	PULMONARY TB		Missing		Non-microbiologically-confirmed TB	Missing	1
2006	FEMALE	1	0 to 04	Age 0-4	NEW	PULMONARY TB	PULMONARY TB		Missing		Non-microbiologically-confirmed TB	Missing	1
2007	FEMALE	1	0 to 04	Age 0-4	NEW	PULMONARY TB	PULMONARY TB		Missing		Non-microbiologically-confirmed TB	Missing	1
2005	MALE	1	0 to 04	Age 0-4	NEW	PULMONARY TB	PULMONARY TB		Missing		Non-microbiologically-confirmed TB	Missing	1
2007	FEMALE	1	0 to 04	Age 0-4	NEW	PULMONARY TB	PULMONARY TB		Missing		Non-microbiologically-confirmed TB	Missing	1
2007	MALE	1	0 to 04	Age 0-4	NEW	PULMONARY TB	PULMONARY TB		Missing		Non-microbiologically-confirmed TB	Missing	1
2008	FEMALE	1	0 to 04	Age 0-4	NEW	PULMONARY TB	PULMONARY TB		Missing		Non-microbiologically-confirmed TB	Missing	1
2006	MALE	1	0 to 04	Age 0-4	NEW	PULMONARY TB	PULMONARY TB		Missing		Non-microbiologically-confirmed TB	Missing	1
2008	FEMALE	1	0 to 04	Age 0-4	NEW	PULMONARY TB	PULMONARY TB		Missing		Non-microbiologically-confirmed TB	Missing	1
2005	MALE	1	0 to 04	Age 0-4	NEW	PULMONARY TB	PULMONARY TB		Missing		Non-microbiologically-confirmed TB	Missing	1
2005	MALE	1	0 to 04	Age 0-4	NEW	PULMONARY TB	PULMONARY TB		Missing		Non-microbiologically-confirmed TB	Missing	1
2006	MALE	1	0 to 04	Age 0-4	NEW	PULMONARY TB	PULMONARY TB		Missing		Non-microbiologically-confirmed TB	Missing	1
2007	FEMALE	1	0 to 04	Age 0-4	NEW	PULMONARY TB	PULMONARY TB		Missing		Non-microbiologically-confirmed TB	Missing	1
2007	FEMALE	1	0 to 04	Age 0-4	NEW	PULMONARY TB	PULMONARY TB		Missing		Non-microbiologically-confirmed TB	Missing	1
2007	MALE	1	0 to 04	Age 0-4	NEW	PULMONARY TB	PULMONARY TB		Missing		Non-microbiologically-confirmed TB	Missing	1
2005	FEMALE	1	0 to 04	Age 0-4	NEW	PULMONARY TB	PULMONARY TB		Missing		Non-microbiologically-confirmed TB	Missing	1
2005	FEMALE	1	0 to 04	Age 0-4	NEW	PULMONARY TB	PULMONARY TB		Missing		Non-microbiologically-confirmed TB	Missing	1
2007	FEMALE	1	0 to 04	Age 0-4	NEW	PULMONARY TB	PULMONARY TB		Missing		Non-microbiologically-confirmed TB	Missing	1
2007	FEMALE	1	0 to 04	Age 0-4	NEW	PULMONARY TB	PULMONARY TB		Missing		Non-microbiologically-confirmed TB	Missing	1
2005	FEMALE	1	0 to 04	Age 0-4	NEW	PULMONARY TB	PULMONARY TB		Missing		Non-microbiologically-confirmed TB	Missing	1
2005	FEMALE	1	0 to 04	Age 0-4	NEW	PULMONARY TB	PULMONARY TB		Missing		Non-microbiologically-confirmed TB	Missing	1
2005	FEMALE	1	0 to 04	Age 0-4	NEW	PULMONARY TB	PULMONARY TB		Missing		Non-microbiologically-confirmed TB	Missing	1
2006	FEMALE	1	0 to 04	Age 0-4	NEW	PULMONARY TB	PULMONARY TB		Missing		Non-microbiologically-confirmed TB	Missing	1
2006	FEMALE	1	0 to 04	Age 0-4	NEW	PULMONARY TB	PULMONARY TB		Missing		Non-microbiologically-confirmed TB	Missing	1
2005	MALE	1	0 to 04	Age 0-4	NEW	PULMONARY TB	PULMONARY TB		Missing		Non-microbiologically-confirmed TB	Missing	1
2006	MALE	1	0 to 04	Age 0-4	NEW	PULMONARY TB	PULMONARY TB		Missing		Non-microbiologically-confirmed TB	Missing	1
2005	MALE	1	0 to 04	Age 0-4	NEW	PULMONARY TB	PULMONARY TB		Missing		Non-microbiologically-confirmed TB	Missing	1
2006	MALE	1	0 to 04	Age 0-4	NEW	PULMONARY TB	PULMONARY TB		Missing		Non-microbiologically-confirmed TB	Missing	1
2007	MALE	1	0 to 04	Age 0-4	NEW	PULMONARY TB	PULMONARY TB		Missing		Non-microbiologically-confirmed TB	Missing	1
2005	MALE	1	0 to 04	Age 0-4	NEW	PULMONARY TB	PULMONARY TB		Missing		Non-microbiologically-confirmed TB	Missing	1
2005	FEMALE	1	0 to 04	Age 0-4	NEW	PULMONARY TB	PULMONARY TB		Missing		Non-microbiologically-confirmed TB	Missing	1
2005	MALE	1	0 to 04	Age 0-4	NEW	PULMONARY TB	PULMONARY TB		Missing		Non-microbiologically-confirmed TB	Missing	1
2005	MALE	1	0 to 04	Age 0-4	NEW	PULMONARY TB	PULMONARY TB		Missing		Non-microbiologically-confirmed TB	Missing	1
2005	FEMALE	1	0 to 04	Age 0-4	NEW	PULMONARY TB	PULMONARY TB		Missing		Non-microbiologically-confirmed TB	Missing	1
2005	MALE	1	0 to 04	Age 0-4	NEW	PULMONARY TB	PULMONARY TB		Missing		Non-microbiologically-confirmed TB	Missing	1
2005	MALE	1	0 to 04	Age 0-4	NEW	PULMONARY TB	PULMONARY TB		Missing		Non-microbiologically-confirmed TB	Missing	1
2005	FEMALE	1	0 to 04	Age 0-4	NEW	PULMONARY TB	PULMONARY TB		Missing		Non-microbiologically-confirmed TB	Missing	1
2005	FEMALE	1	0 to 04	Age 0-4	NEW	PULMONARY TB	PULMONARY TB		Missing		Non-microbiologically-confirmed TB	Missing	1
2005	FEMALE	1	0 to 04	Age 0-4	NEW	PULMONARY TB	PULMONARY TB		Missing		Non-microbiologically-confirmed TB	Missing	1
2005	FEMALE	1	0 to 04	Age 0-4	NEW	PULMONARY TB	PULMONARY TB		Missing		Non-microbiologically-confirmed TB	Missing	1
2007	FEMALE	1	0 to 04	Age 0-4	NEW	PULMONARY TB	PULMONARY TB		Missing		Non-microbiologically-confirmed TB	Missing	1
2007	MALE	1	0 to 04	Age 0-4	NEW	PULMONARY TB	PULMONARY TB		Missing		Non-microbiologically-confirmed TB	Missing	1
2007	MALE	1	0 to 04	Age 0-4	NEW	PULMONARY TB	PULMONARY TB		Missing		Non-microbiologically-confirmed TB	Missing	1
2007	FEMALE	1	0 to 04	Age 0-4	NEW	PULMONARY TB	PULMONARY TB		Missing		Non-microbiologically-confirmed TB	Missing	1
2007	MALE	1	0 to 04	Age 0-4	RELAPSE	PULMONARY TB	PULMONARY TB		Missing		Non-microbiologically-confirmed TB	Missing	1
2005	FEMALE	1	0 to 04	Age 0-4	NEW	PULMONARY TB	PULMONARY TB		Missing		Non-microbiologically-confirmed TB	Missing	1
2005	FEMALE	1	0 to 04	Age 0-4	NEW	PULMONARY TB	PULMONARY TB		Missing		Non-microbiologically-confirmed TB	Missing	1
2008	FEMALE	1	0 to 04	Age 0-4	NEW	PULMONARY TB	PULMONARY TB		Missing		Non-microbiologically-confirmed TB	Missing	1
2005	FEMALE	1	0 to 04	Age 0-4	NEW	PULMONARY TB	PULMONARY TB		Missing		Non-microbiologically-confirmed TB	Missing	1
2006	FEMALE	1	0 to 04	Age 0-4	NEW	PULMONARY TB	PULMONARY TB		Missing		Non-microbiologically-confirmed TB	Missing	1
2007	FEMALE	1	0 to 04	Age 0-4	NEW	PULMONARY TB	PULMONARY TB		Missing		Non-microbiologically-confirmed TB	Missing	1
2007	FEMALE	1	0 to 04	Age 0-4	NEW	PULMONARY TB	PULMONARY TB		Missing		Non-microbiologically-confirmed TB	Missing	1
2005	MALE	1	0 to 04	Age 0-4	NEW	PULMONARY TB	PULMONARY TB		Missing		Non-microbiologically-confirmed TB	Missing	1
2007	FEMALE	1	0 to 04	Age 0-4	NEW	PULMONARY TB	PULMONARY TB		Missing		Non-microbiologically-confirmed TB	Missing	1
2005	MALE	1	0 to 04	Age 0-4	NEW	PULMONARY TB	PULMONARY TB		Missing		Non-microbiologically-confirmed TB	Missing	1
2007	FEMALE	1	0 to 04	Age 0-4	NEW	PULMONARY TB	PULMONARY TB		Missing		Non-microbiologically-confirmed TB	Missing	1
2006	FEMALE	1	0 to 04	Age 0-4	NEW	PULMONARY TB	PULMONARY TB		Missing		Non-microbiologically-confirmed TB	Missing	1
2005	FEMALE	1	0 to 04	Age 0-4	NEW	PULMONARY TB	PULMONARY TB		Missing		Non-microbiologically-confirmed TB	Missing	1
2005	MALE	1	0 to 04	Age 0-4	NEW	PULMONARY TB	PULMONARY TB		Missing		Non-microbiologically-confirmed TB	Missing	1
2005	FEMALE	1	0 to 04	Age 0-4	NEW	PULMONARY TB	PULMONARY TB		Missing		Non-microbiologically-confirmed TB	Missing	1
2005	FEMALE	1	0 to 04	Age 0-4	NEW	PULMONARY TB	PULMONARY TB		Missing		Non-microbiologically-confirmed TB	Missing	1
2006	FEMALE	1	0 to 04	Age 0-4	NEW	PULMONARY TB	PULMONARY TB		Missing		Non-microbiologically-confirmed TB	Missing	1
2005	MALE	1	0 to 04	Age 0-4	NEW	PULMONARY TB	PULMONARY TB		Missing		Non-microbiologically-confirmed TB	Missing	1
2005	MALE	1	0 to 04	Age 0-4	NEW	PULMONARY TB	PULMONARY TB		Missing		Non-microbiologically-confirmed TB	Missing	1
2005	MALE	1	0 to 04	Age 0-4	NEW	PULMONARY TB	PULMONARY TB		Missing		Non-microbiologically-confirmed TB	Missing	1
2006	MALE	1	0 to 04	Age 0-4	NEW	PULMONARY TB	PULMONARY TB		Missing		Non-microbiologically-confirmed TB	Missing	1
2007	FEMALE	1	0 to 04	Age 0-4	NEW	PULMONARY TB	PULMONARY TB		Missing		Non-microbiologically-confirmed TB	Missing	1
2007	FEMALE	1	0 to 04	Age 0-4	RELAPSE	PULMONARY TB	PULMONARY TB		Missing		Non-microbiologically-confirmed TB	Missing	1
2006	FEMALE	1	0 to 04	Age 0-4	NEW	PULMONARY TB	PULMONARY TB		Missing		Non-microbiologically-confirmed TB	Missing	1
2005	FEMALE	1	0 to 04	Age 0-4	NEW	PULMONARY TB	PULMONARY TB		Missing		Non-microbiologically-confirmed TB	Missing	1
2007	FEMALE	1	0 to 04	Age 0-4	NEW	PULMONARY TB	PULMONARY TB		Missing		Non-microbiologically-confirmed TB	Missing	1
2007	MALE	1	0 to 04	Age 0-4	NEW	PULMONARY TB	PULMONARY TB		Missing		Non-microbiologically-confirmed TB	Missing	1
2005	FEMALE	1	0 to 04	Age 0-4	NEW	PULMONARY TB	PULMONARY TB		Missing		Non-microbiologically-confirmed TB	Missing	1
2005	MALE	1	0 to 04	Age 0-4	NEW	PULMONARY TB	PULMONARY TB		Missing		Non-microbiologically-confirmed TB	Missing	1
2007	FEMALE	1	0 to 04	Age 0-4	NEW	PULMONARY TB	PULMONARY TB		Missing		Non-microbiologically-confirmed TB	Missing	1
2005	MALE	1	0 to 04	Age 0-4	NEW	PULMONARY TB	PULMONARY TB		Missing		Non-microbiologically-confirmed TB	Missing	1
2005	FEMALE	1	0 to 04	Age 0-4	NEW	PULMONARY TB	PULMONARY TB		Missing		Non-microbiologically-confirmed TB	Missing	1
2005	MALE	1	0 to 04	Age 0-4	NEW	PULMONARY TB	PULMONARY TB		Missing		Non-microbiologically-confirmed TB	Missing	1
2005	FEMALE	1	0 to 04	Age 0-4	NEW	PULMONARY TB	PULMONARY TB		Missing		Non-microbiologically-confirmed TB	Missing	1
2007	FEMALE	1	0 to 04	Age 0-4	NEW	PULMONARY TB	PULMONARY TB		Missing		Non-microbiologically-confirmed TB	Missing	1
2006	MALE	1	0 to 04	Age 0-4	NEW	PULMONARY TB	PULMONARY TB		Missing		Non-microbiologically-confirmed TB	Missing	1
2005	FEMALE	1	0 to 04	Age 0-4	NEW	PULMONARY TB	PULMONARY TB		Missing		Non-microbiologically-confirmed TB	Missing	1
2006	MALE	1	0 to 04	Age 0-4	NEW	PULMONARY TB	PULMONARY TB		Missing		Non-microbiologically-confirmed TB	Missing	1
2007	FEMALE	1	0 to 04	Age 0-4	NEW	PULMONARY TB	PULMONARY TB		Missing		Non-microbiologically-confirmed TB	Missing	1
2006	FEMALE	1	0 to 04	Age 0-4	NEW	PULMONARY TB	PULMONARY TB		Missing		Non-microbiologically-confirmed TB	Missing	1
2005	FEMALE	1	0 to 04	Age 0-4	NEW	PULMONARY TB	PULMONARY TB		Missing		Non-microbiologically-confirmed TB	Missing	1
2007	MALE	1	0 to 04	Age 0-4	NEW	PULMONARY TB	PULMONARY TB		Missing		Non-microbiologically-confirmed TB	Missing	1
2005	MALE	1	0 to 04	Age 0-4	NEW	PULMONARY TB	PULMONARY TB		Missing		Non-microbiologically-confirmed TB	Missing	1
2006	FEMALE	1	0 to 04	Age 0-4	NEW	PULMONARY TB	PULMONARY TB		Missing		Non-microbiologically-confirmed TB	Missing	1
2005	FEMALE	1	0 to 04	Age 0-4	NEW	PULMONARY TB	PULMONARY TB		Missing		Non-microbiologically-confirmed TB	Missing	1
2008	FEMALE	1	0 to 04	Age 0-4	NEW	PULMONARY TB	PULMONARY TB		Missing		Non-microbiologically-confirmed TB	Missing	1
2005	FEMALE	1	0 to 04	Age 0-4	NEW	PULMONARY TB	PULMONARY TB		Missing		Non-microbiologically-confirmed TB	Missing	1
2007	MALE	1	0 to 04	Age 0-4	NEW	PULMONARY TB	PULMONARY TB		Missing		Non-microbiologically-confirmed TB	Missing	1
2006	FEMALE	1	0 to 04	Age 0-4	NEW	PULMONARY TB	PULMONARY TB		Missing		Non-microbiologically-confirmed TB	Missing	1
2005	MALE	1	0 to 04	Age 0-4	NEW	PULMONARY TB	PULMONARY TB		Missing		Non-microbiologically-confirmed TB	Missing	1
2007	FEMALE	1	0 to 04	Age 0-4	NEW	PULMONARY TB	PULMONARY TB		Missing		Non-microbiologically-confirmed TB	Missing	1
2006	MALE	1	0 to 04	Age 0-4	NEW	PULMONARY TB	PULMONARY TB		Missing		Non-microbiologically-confirmed TB	Missing	1
2007	MALE	1	0 to 04	Age 0-4	NEW	PULMONARY TB	PULMONARY TB		Missing		Non-microbiologically-confirmed TB	Missing	1
2005	MALE	1	0 to 04	Age 0-4	NEW	PULMONARY TB	PULMONARY TB		Missing		Non-microbiologically-confirmed TB	Missing	1
2006	MALE	1	0 to 04	Age 0-4	NEW	PULMONARY TB	PULMONARY TB		Missing		Non-microbiologically-confirmed TB	Missing	1
2007	MALE	1	0 to 04	Age 0-4	NEW	PULMONARY TB	PULMONARY TB		Missing		Non-microbiologically-confirmed TB	Missing	1
2007	MALE	1	0 to 04	Age 0-4	NEW	PULMONARY TB	PULMONARY TB		Missing		Non-microbiologically-confirmed TB	Missing	1
2005	MALE	1	0 to 04	Age 0-4	NEW	PULMONARY TB	PULMONARY TB		Missing		Non-microbiologically-confirmed TB	Missing	1
2007	MALE	1	0 to 04	Age 0-4	NEW	PULMONARY TB	PULMONARY TB		Missing		Non-microbiologically-confirmed TB	Missing	1
2005	FEMALE	1	0 to 04	Age 0-4	RELAPSE	PULMONARY TB	PULMONARY TB		Missing		Non-microbiologically-confirmed TB	Missing	1
2005	MALE	1	0 to 04	Age 0-4	NEW	PULMONARY TB	PULMONARY TB		Missing		Non-microbiologically-confirmed TB	Missing	1
2006	MALE	1	0 to 04	Age 0-4	NEW	PULMONARY TB	PULMONARY TB		Missing		Non-microbiologically-confirmed TB	Missing	1
2006	MALE	1	0 to 04	Age 0-4	NEW	PULMONARY TB	PULMONARY TB		Missing		Non-microbiologically-confirmed TB	Missing	1
2006	MALE	1	0 to 04	Age 0-4	NEW	PULMONARY TB	PULMONARY TB		Missing		Non-microbiologically-confirmed TB	Missing	1
2006	FEMALE	1	0 to 04	Age 0-4	NEW	PULMONARY TB	PULMONARY TB		Missing		Non-microbiologically-confirmed TB	Missing	1
2007	MALE	1	0 to 04	Age 0-4	NEW	PULMONARY TB	PULMONARY TB		Missing		Non-microbiologically-confirmed TB	Missing	1
2007	MALE	1	0 to 04	Age 0-4	NEW	PULMONARY TB	PULMONARY TB		Missing		Non-microbiologically-confirmed TB	Missing	1
2007	MALE	1	0 to 04	Age 0-4	NEW	PULMONARY TB	PULMONARY TB		Missing		Non-microbiologically-confirmed TB	Missing	1
2008	FEMALE	1	0 to 04	Age 0-4	NEW	PULMONARY TB	PULMONARY TB		Missing		Non-microbiologically-confirmed TB	Missing	1
2005	MALE	1	0 to 04	Age 0-4	NEW	PULMONARY TB	PULMONARY TB		Missing		Non-microbiologically-confirmed TB	Missing	1
2007	MALE	1	0 to 04	Age 0-4	NEW	PULMONARY TB	PULMONARY TB		Missing		Non-microbiologically-confirmed TB	Missing	1
2006	MALE	1	0 to 04	Age 0-4	NEW	PULMONARY TB	PULMONARY TB		Missing		Non-microbiologically-confirmed TB	Missing	1
2007	FEMALE	1	0 to 04	Age 0-4	NEW	PULMONARY TB	PULMONARY TB		Missing		Non-microbiologically-confirmed TB	Missing	1
2008	FEMALE	1	0 to 04	Age 0-4	NEW	PULMONARY TB	PULMONARY TB		Missing		Non-microbiologically-confirmed TB	Missing	1
2008	FEMALE	1	0 to 04	Age 0-4	NEW	PULMONARY TB	PULMONARY TB		Missing		Non-microbiologically-confirmed TB	Missing	1
2005	FEMALE	1	0 to 04	Age 0-4	NEW	PULMONARY TB	PULMONARY TB		Missing		Non-microbiologically-confirmed TB	Missing	1
2006	MALE	1	0 to 04	Age 0-4	NEW	PULMONARY TB	PULMONARY TB		Missing		Non-microbiologically-confirmed TB	Negative	1	1
2007	MALE	1	0 to 04	Age 0-4	NEW	PULMONARY TB	PULMONARY TB		Missing		Non-microbiologically-confirmed TB	Missing	1
2005	FEMALE	1	0 to 04	Age 0-4	NEW	PULMONARY TB	PULMONARY TB		Missing		Non-microbiologically-confirmed TB	Missing	1
2007	MALE	1	0 to 04	Age 0-4	NEW	PULMONARY TB	PULMONARY TB		Negative		Non-microbiologically-confirmed TB	Missing	1
2006	MALE	1	0 to 04	Age 0-4	NEW	PULMONARY TB	PULMONARY TB		Missing		Non-microbiologically-confirmed TB	Missing	1
2007	MALE	1	0 to 04	Age 0-4	NEW	PULMONARY TB	PULMONARY TB		Missing		Non-microbiologically-confirmed TB	Missing	1
2007	MALE	1	0 to 04	Age 0-4	NEW	EXTRA PULMONARY TB	EXTRA PULMONARY TB		Missing		Non-microbiologically-confirmed TB	Missing	1
2006	MALE	1	0 to 04	Age 0-4	NEW	PULMONARY TB	PULMONARY TB		Missing		Non-microbiologically-confirmed TB	Missing	1
2008	FEMALE	1	0 to 04	Age 0-4	NEW	PULMONARY TB	PULMONARY TB		Missing		Non-microbiologically-confirmed TB	Missing	1
2008	MALE	1	0 to 04	Age 0-4	NEW	PULMONARY TB	PULMONARY TB		Missing		Non-microbiologically-confirmed TB	Missing	1
2007	FEMALE	1	0 to 04	Age 0-4	NEW	PULMONARY TB	PULMONARY TB		Missing		Non-microbiologically-confirmed TB	Missing	1
2005	FEMALE	1	0 to 04	Age 0-4	NEW	PULMONARY TB	PULMONARY TB		Missing		Non-microbiologically-confirmed TB	Missing	1
2006	FEMALE	1	0 to 04	Age 0-4	NEW	PULMONARY TB	PULMONARY TB		Missing		Non-microbiologically-confirmed TB	Missing	1
2005	MALE	1	0 to 04	Age 0-4	NEW	PULMONARY TB	PULMONARY TB		Missing		Non-microbiologically-confirmed TB	Missing	1
2006	FEMALE	1	0 to 04	Age 0-4	NEW	PULMONARY TB	PULMONARY TB		Missing		Non-microbiologically-confirmed TB	Missing	1
2005	FEMALE	1	0 to 04	Age 0-4	NEW	PULMONARY TB	PULMONARY TB		Missing		Non-microbiologically-confirmed TB	Missing	1
2005	FEMALE	1	0 to 04	Age 0-4	NEW	PULMONARY TB	PULMONARY TB		Missing		Non-microbiologically-confirmed TB	Missing	1
2006	FEMALE	1	0 to 04	Age 0-4	NEW	PULMONARY TB	PULMONARY TB		Missing		Non-microbiologically-confirmed TB	Missing	1
2006	FEMALE	1	0 to 04	Age 0-4	NEW	PULMONARY TB	PULMONARY TB		Missing		Non-microbiologically-confirmed TB	Missing	1
2006	FEMALE	1	0 to 04	Age 0-4	NEW	PULMONARY TB	PULMONARY TB		Missing		Non-microbiologically-confirmed TB	Missing	1
2006	MALE	1	0 to 04	Age 0-4	NEW	PULMONARY TB	PULMONARY TB		Missing		Non-microbiologically-confirmed TB	Missing	1
2008	FEMALE	1	0 to 04	Age 0-4	NEW	PULMONARY TB	PULMONARY TB		Missing		Non-microbiologically-confirmed TB	Missing	1
2006	FEMALE	1	0 to 04	Age 0-4	NEW	PULMONARY TB	PULMONARY TB		Missing		Non-microbiologically-confirmed TB	Missing	1
2007	FEMALE	1	0 to 04	Age 0-4	NEW	PULMONARY TB	PULMONARY TB		Missing		Non-microbiologically-confirmed TB	Missing	1
2005	MALE	1	0 to 04	Age 0-4	NEW	PULMONARY TB	PULMONARY TB		Missing		Non-microbiologically-confirmed TB	Missing	1
2005	FEMALE	1	0 to 04	Age 0-4	NEW	PULMONARY TB	PULMONARY TB		Missing		Non-microbiologically-confirmed TB	Missing	1
2006	FEMALE	1	0 to 04	Age 0-4	NEW	PULMONARY TB	PULMONARY TB		Missing		Non-microbiologically-confirmed TB	Missing	1
2006	FEMALE	1	0 to 04	Age 0-4	NEW	PULMONARY TB	PULMONARY TB		Missing		Non-microbiologically-confirmed TB	Missing	1
2007	MALE	1	0 to 04	Age 0-4	NEW	PULMONARY TB	PULMONARY TB		Missing		Non-microbiologically-confirmed TB	Missing	1
2005	FEMALE	1	0 to 04	Age 0-4	NEW	PULMONARY TB	PULMONARY TB		Missing		Non-microbiologically-confirmed TB	Missing	1
2007	MALE	1	0 to 04	Age 0-4	NEW	PULMONARY TB	PULMONARY TB		Missing		Non-microbiologically-confirmed TB	Missing	1
2008	FEMALE	1	0 to 04	Age 0-4	NEW	PULMONARY TB	PULMONARY TB		Missing		Non-microbiologically-confirmed TB	Missing	1
2005	MALE	1	0 to 04	Age 0-4	NEW	PULMONARY TB	PULMONARY TB		Missing		Non-microbiologically-confirmed TB	Missing	1
2005	MALE	1	0 to 04	Age 0-4	RELAPSE	PULMONARY TB	PULMONARY TB		Missing		Non-microbiologically-confirmed TB	Missing	1
2006	FEMALE	1	0 to 04	Age 0-4	NEW	PULMONARY TB	PULMONARY TB		Missing		Non-microbiologically-confirmed TB	Missing	1
2006	MALE	1	0 to 04	Age 0-4	NEW	PULMONARY TB	PULMONARY TB		Missing		Non-microbiologically-confirmed TB	Missing	1
2006	MALE	1	0 to 04	Age 0-4	NEW	PULMONARY TB	PULMONARY TB		Missing		Non-microbiologically-confirmed TB	Missing	1
2007	FEMALE	1	0 to 04	Age 0-4	NEW	PULMONARY TB	PULMONARY TB		Missing		Non-microbiologically-confirmed TB	Missing	1
2006	FEMALE	1	0 to 04	Age 0-4	NEW	PULMONARY TB	PULMONARY TB		Missing		Non-microbiologically-confirmed TB	Missing	1
2007	FEMALE	1	0 to 04	Age 0-4	NEW	PULMONARY TB	PULMONARY TB		Missing		Non-microbiologically-confirmed TB	Missing	1
2005	FEMALE	1	0 to 04	Age 0-4	NEW	PULMONARY TB	PULMONARY TB		Missing		Non-microbiologically-confirmed TB	Missing	1
2006	MALE	1	0 to 04	Age 0-4	NEW	PULMONARY TB	PULMONARY TB		Missing		Non-microbiologically-confirmed TB	Missing	1
2006	MALE	1	0 to 04	Age 0-4	NEW	PULMONARY TB	PULMONARY TB		Missing		Non-microbiologically-confirmed TB	Missing	1
2005	MALE	1	0 to 04	Age 0-4	NEW	PULMONARY TB	PULMONARY TB		Missing		Non-microbiologically-confirmed TB	Missing	1
2008	MALE	1	0 to 04	Age 0-4	NEW	PULMONARY TB	PULMONARY TB		Missing		Non-microbiologically-confirmed TB	Missing	1
2007	FEMALE	1	0 to 04	Age 0-4	NEW	PULMONARY TB	PULMONARY TB		Missing		Non-microbiologically-confirmed TB	Missing	1
2008	MALE	1	0 to 04	Age 0-4	NEW	PULMONARY TB	PULMONARY TB		Missing		Non-microbiologically-confirmed TB	Missing	1
2006	FEMALE	1	0 to 04	Age 0-4	NEW	PULMONARY TB	PULMONARY TB		Missing		Non-microbiologically-confirmed TB	Missing	1
2005	MALE	1	0 to 04	Age 0-4	NEW	PULMONARY TB	PULMONARY TB		Missing		Non-microbiologically-confirmed TB	Missing	1
2005	FEMALE	1	0 to 04	Age 0-4	NEW	PULMONARY TB	PULMONARY TB		Missing		Non-microbiologically-confirmed TB	Missing	1
2005	MALE	1	0 to 04	Age 0-4	NEW	PULMONARY TB	PULMONARY TB		Missing		Non-microbiologically-confirmed TB	Missing	1
2005	MALE	1	0 to 04	Age 0-4	NEW	PULMONARY TB	PULMONARY TB		Missing		Non-microbiologically-confirmed TB	Missing	1
2006	MALE	1	0 to 04	Age 0-4	NEW	PULMONARY TB	PULMONARY TB		Missing		Non-microbiologically-confirmed TB	Missing	1
2007	FEMALE	1	0 to 04	Age 0-4	NEW	PULMONARY TB	PULMONARY TB		Missing		Non-microbiologically-confirmed TB	Missing	1
2006	MALE	1	0 to 04	Age 0-4	NEW	PULMONARY TB	PULMONARY TB		Missing		Non-microbiologically-confirmed TB	Missing	1
2005	FEMALE	1	0 to 04	Age 0-4	NEW	PULMONARY TB	PULMONARY TB		Missing		Non-microbiologically-confirmed TB	Missing	1
2007	MALE	1	0 to 04	Age 0-4	NEW	PULMONARY TB	PULMONARY TB		Missing		Non-microbiologically-confirmed TB	Missing	1
2007	MALE	1	0 to 04	Age 0-4	NEW	PULMONARY TB	PULMONARY TB		Missing		Non-microbiologically-confirmed TB	Missing	1
2008	FEMALE	1	0 to 04	Age 0-4	NEW	PULMONARY TB	PULMONARY TB		Missing		Non-microbiologically-confirmed TB	Missing	1
2005	MALE	1	0 to 04	Age 0-4	NEW	PULMONARY TB	PULMONARY TB		Missing		Non-microbiologically-confirmed TB	Missing	1
2007	FEMALE	1	0 to 04	Age 0-4	NEW	PULMONARY TB	PULMONARY TB		Missing		Non-microbiologically-confirmed TB	Missing	1
2012	FEMALE	1	0 to 04	Age 0-4	NEW	PULMONARY TB	PULMONARY TB		Missing		Non-microbiologically-confirmed TB	Negative	1	1
2005	MALE	1	0 to 04	Age 0-4	NEW	PULMONARY TB	PULMONARY TB		Missing		Non-microbiologically-confirmed TB	Missing	1
2005	FEMALE	1	0 to 04	Age 0-4	NEW	PULMONARY TB	PULMONARY TB		Missing		Non-microbiologically-confirmed TB	Missing	1
2006	FEMALE	1	0 to 04	Age 0-4	NEW	PULMONARY TB	PULMONARY TB		Missing		Non-microbiologically-confirmed TB	Missing	1
2005	FEMALE	1	0 to 04	Age 0-4	NEW	PULMONARY TB	PULMONARY TB		Missing		Non-microbiologically-confirmed TB	Missing	1
2006	FEMALE	1	0 to 04	Age 0-4	NEW	PULMONARY TB	PULMONARY TB		Missing		Non-microbiologically-confirmed TB	Missing	1
2005	MALE	1	0 to 04	Age 0-4	NEW	PULMONARY TB	PULMONARY TB		Missing		Non-microbiologically-confirmed TB	Missing	1
2006	MALE	1	0 to 04	Age 0-4	NEW	PULMONARY TB	PULMONARY TB		Missing		Non-microbiologically-confirmed TB	Missing	1
2006	FEMALE	1	0 to 04	Age 0-4	NEW	PULMONARY TB	PULMONARY TB		Missing		Non-microbiologically-confirmed TB	Missing	1
2007	MALE	1	0 to 04	Age 0-4	NEW	PULMONARY TB	PULMONARY TB		Missing		Non-microbiologically-confirmed TB	Missing	1
2007	FEMALE	1	0 to 04	Age 0-4	NEW	PULMONARY TB	PULMONARY TB		Missing		Non-microbiologically-confirmed TB	Missing	1
2005	FEMALE	1	0 to 04	Age 0-4	NEW	PULMONARY TB	PULMONARY TB		Missing		Non-microbiologically-confirmed TB	Missing	1
2008	MALE	1	0 to 04	Age 0-4	NEW	PULMONARY TB	PULMONARY TB		Missing		Non-microbiologically-confirmed TB	Missing	1
2010	FEMALE	1	0 to 04	Age 0-4	NEW	PULMONARY TB	PULMONARY TB		Missing		Non-microbiologically-confirmed TB	Missing	1
2007	FEMALE	1	0 to 04	Age 0-4	NEW	PULMONARY TB	PULMONARY TB		Missing		Non-microbiologically-confirmed TB	Missing	1
2005	FEMALE	1	0 to 04	Age 0-4	NEW	PULMONARY TB	PULMONARY TB		Missing		Non-microbiologically-confirmed TB	Missing	1
2007	FEMALE	1	0 to 04	Age 0-4	NEW	PULMONARY TB	PULMONARY TB		Missing		Non-microbiologically-confirmed TB	Missing	1
2006	FEMALE	1	0 to 04	Age 0-4	NEW	PULMONARY TB	PULMONARY TB		Missing		Non-microbiologically-confirmed TB	Missing	1
2006	FEMALE	1	0 to 04	Age 0-4	NEW	PULMONARY TB	PULMONARY TB		Missing		Non-microbiologically-confirmed TB	Missing	1
2005	FEMALE	1	0 to 04	Age 0-4	NEW	PULMONARY TB	PULMONARY TB		Missing		Non-microbiologically-confirmed TB	Missing	1
2005	MALE	1	0 to 04	Age 0-4	NEW	PULMONARY TB	PULMONARY TB		Missing		Non-microbiologically-confirmed TB	Missing	1
2005	FEMALE	1	0 to 04	Age 0-4	NEW	PULMONARY TB	PULMONARY TB		Missing		Non-microbiologically-confirmed TB	Missing	1
2006	MALE	1	0 to 04	Age 0-4	NEW	EXTRA PULMONARY TB	EXTRA PULMONARY TB		Negative		Non-microbiologically-confirmed TB	Missing	1
2006	MALE	1	0 to 04	Age 0-4	NEW	PULMONARY TB	PULMONARY TB		Missing		Non-microbiologically-confirmed TB	Missing	1
2005	MALE	1	0 to 04	Age 0-4	NEW	PULMONARY TB	PULMONARY TB		Missing		Non-microbiologically-confirmed TB	Missing	1
2006	FEMALE	1	0 to 04	Age 0-4	NEW	PULMONARY TB	PULMONARY TB		Missing		Non-microbiologically-confirmed TB	Missing	1
2007	MALE	1	0 to 04	Age 0-4	NEW	PULMONARY TB	PULMONARY TB		Missing		Non-microbiologically-confirmed TB	Missing	1
2007	MALE	1	0 to 04	Age 0-4	NEW	PULMONARY TB	PULMONARY TB		Missing		Non-microbiologically-confirmed TB	Missing	1
2005	FEMALE	1	0 to 04	Age 0-4	NEW	PULMONARY TB	PULMONARY TB		Missing		Non-microbiologically-confirmed TB	Missing	1
2005	FEMALE	1	0 to 04	Age 0-4	NEW	PULMONARY TB	PULMONARY TB		Missing		Non-microbiologically-confirmed TB	Missing	1
2005	MALE	1	0 to 04	Age 0-4	NEW	PULMONARY TB	PULMONARY TB		Missing		Non-microbiologically-confirmed TB	Missing	1
2007	FEMALE	1	0 to 04	Age 0-4	NEW	PULMONARY TB	PULMONARY TB		Missing		Non-microbiologically-confirmed TB	Missing	1
2005	MALE	1	0 to 04	Age 0-4	NEW	PULMONARY TB	PULMONARY TB		Missing		Non-microbiologically-confirmed TB	Missing	1
2005	FEMALE	1	0 to 04	Age 0-4	NEW	PULMONARY TB	PULMONARY TB		Missing		Non-microbiologically-confirmed TB	Missing	1
2006	MALE	1	0 to 04	Age 0-4	NEW	PULMONARY TB	PULMONARY TB		Missing		Non-microbiologically-confirmed TB	Missing	1
2006	FEMALE	1	0 to 04	Age 0-4	NEW	PULMONARY TB	PULMONARY TB		Missing		Non-microbiologically-confirmed TB	Missing	1
2005	FEMALE	1	0 to 04	Age 0-4	NEW	PULMONARY TB	PULMONARY TB		Missing		Non-microbiologically-confirmed TB	Missing	1
2005	FEMALE	1	0 to 04	Age 0-4	NEW	PULMONARY TB	PULMONARY TB		Missing		Non-microbiologically-confirmed TB	Missing	1
2006	MALE	1	0 to 04	Age 0-4	NEW	PULMONARY TB	PULMONARY TB		Missing		Non-microbiologically-confirmed TB	Missing	1
2005	FEMALE	1	0 to 04	Age 0-4	NEW	PULMONARY TB	PULMONARY TB		Missing		Non-microbiologically-confirmed TB	Missing	1
2007	MALE	1	0 to 04	Age 0-4	NEW	PULMONARY TB	PULMONARY TB		Missing		Non-microbiologically-confirmed TB	Missing	1
2005	FEMALE	1	0 to 04	Age 0-4	NEW	PULMONARY TB	PULMONARY TB		Missing		Non-microbiologically-confirmed TB	Missing	1
2005	FEMALE	1	0 to 04	Age 0-4	NEW	PULMONARY TB	PULMONARY TB		Missing		Non-microbiologically-confirmed TB	Missing	1
2005	MALE	1	0 to 04	Age 0-4	NEW	PULMONARY TB	PULMONARY TB		Missing		Non-microbiologically-confirmed TB	Missing	1
2006	FEMALE	1	0 to 04	Age 0-4	NEW	PULMONARY TB	PULMONARY TB		Missing		Non-microbiologically-confirmed TB	Missing	1
2007	FEMALE	1	0 to 04	Age 0-4	NEW	PULMONARY TB	PULMONARY TB		Missing		Non-microbiologically-confirmed TB	Missing	1
2007	MALE	1	0 to 04	Age 0-4	NEW	PULMONARY TB	PULMONARY TB		Missing		Non-microbiologically-confirmed TB	Missing	1
2005	MALE	1	0 to 04	Age 0-4	NEW	PULMONARY TB	PULMONARY TB		Missing		Non-microbiologically-confirmed TB	Missing	1
2008	FEMALE	1	0 to 04	Age 0-4	NEW	PULMONARY TB	PULMONARY TB		Missing		Non-microbiologically-confirmed TB	Missing	1
2007	MALE	1	0 to 04	Age 0-4	NEW	PULMONARY TB	PULMONARY TB		Missing		Non-microbiologically-confirmed TB	Missing	1
2005	FEMALE	1	0 to 04	Age 0-4	NEW	PULMONARY TB	PULMONARY TB		Missing		Non-microbiologically-confirmed TB	Missing	1
2005	MALE	1	0 to 04	Age 0-4	NEW	PULMONARY TB	PULMONARY TB		Missing		Non-microbiologically-confirmed TB	Missing	1
2006	MALE	1	0 to 04	Age 0-4	NEW	PULMONARY TB	PULMONARY TB		Missing		Non-microbiologically-confirmed TB	Missing	1
[truncated: 19,251 more rows]
